# Supplementary material for: Target identification of hepatic fibrosis using Pien Tze Huang based on mRNA and lncRNA
Source: Sci Rep. 2021 Aug 20;11:16980. doi: 10.1038/s41598-021-96459-5 (PMC8379174; doi:10.1038/s41598-021-96459-5)
Supplement: Supplementary file 3 — Supplementary Table 3. [file 41598_2021_96459_MOESM3_ESM.xlsx]

## Sheet: PZH_Control_905_det_rownames_ex
Transcript_id	Transcript_name	Gene_id	Gene_name	PZH_1	PZH_2	PZH_3	PZH_4	PZH_5	PZH_6	Control_1	Control_2	Control_3	Control_4	Control_5	Control_6	PZH_Control_log2(FC)	PZH_Control_P
ENSMUST00000229923	Upp2-208	ENSMUSG00000026839	Upp2	6.273	3.606	6.522	6.141	6.445	6.573	0	0.03	0.012	0	0	0.016	5.917	1.81407e-07
ENSMUST00000029905	Cyp7a1-201	ENSMUSG00000028240	Cyp7a1	7.283	5.632	5.358	5.45	6.786	5.188	0.134	3.31	1.229	0.555	0.891	2.354	4.5373	2.01507e-05
ENSMUST00000170472	Coq8a-217	ENSMUSG00000026489	Coq8a	1.819	4.651	4.161	4.466	4.619	5.271	0	0	0.001	0.003	0.002	0.006	4.1625	7.18065e-06
ENSMUST00000043077	Thrsp-201	ENSMUSG00000035686	Thrsp	7.562	6.454	6.45	8.006	6.933	7.521	2.819	3.674	4.27	2.629	3.161	2.973	3.9	8.05712e-07
ENSMUST00000003074	Apoc2-201	ENSMUSG00000002992	Apoc2	7.794	7.165	0.03	7.943	0.022	0.011	0.024	0.012	0.025	0.012	0.019	0.01	3.8105	0.0495026
ENSMUST00000230627	Upp2-209	ENSMUSG00000026839	Upp2	3.354	2.768	4.072	3.477	4.29	4.28	0.068	0.064	0	1.303	0	0.046	3.46	9.39419e-07
ENSMUST00000057979	Ppara-201	ENSMUSG00000022383	Ppara	4.779	4.69	4.898	4.895	4.863	5.174	0.021	3.239	0.04	3.783	3.154	0.04	3.1703	0.00189745
ENSMUST00000025598	Keg1-201	ENSMUSG00000024694	Keg1	5.678	3.082	5.496	5.685	5.671	5.097	1.467	2.697	2.529	1.836	1.784	2.1	3.0493	5.80934e-05
ENSMUST00000110372	Acsl1-203	ENSMUSG00000018796	Acsl1	3.867	4.127	3.217	6.914	4.196	2.786	0.077	1.697	0.427	0.095	0.09	4.873	2.9747	0.012206
ENSMUST00000036181	Car14-201	ENSMUSG00000038526	Car14	4.612	3.665	4.031	4.148	3.965	4.394	0.945	1.955	1.687	1.004	1.188	1.647	2.7315	1.87879e-07
ENSMUST00000080885	Dbp-201	ENSMUSG00000059824	Dbp	3.362	3.568	4.24	4.092	4.482	3.992	0.359	1.677	0.97	1.072	1.57	1.82	2.7113	2.31189e-06
ENSMUST00000025966	Cyp2c55-201	ENSMUSG00000025002	Cyp2c55	4.37	3.261	3.77	4.577	3.872	4.445	0.945	2.127	1.695	0.902	1.41	1.367	2.6415	2.6433e-06
ENSMUST00000029326	Sucnr1-201	ENSMUSG00000027762	Sucnr1	4.12	2.77	2.857	3.602	2.956	3.387	0.356	1.324	1.264	0.531	0.418	0.701	2.5163	3.59297e-06
ENSMUST00000044159	Serpina6-201	ENSMUSG00000060807	Serpina6	8.197	6.692	7.866	8.012	7.939	8.001	3.935	6.159	5.576	4.49	5.541	5.962	2.5073	0.000140406
ENSMUST00000218162	Slc10a1-202	ENSMUSG00000021135	Slc10a1	7.146	6.606	6.872	7.272	7.149	7.131	3.547	5.559	5.072	4.394	3.242	5.374	2.498	0.000113749
ENSMUST00000146196	Hsd3b3-206	ENSMUSG00000062410	Hsd3b3	3.876	3.255	3.343	3.972	3.232	3.569	0.172	1.815	1.473	1.009	0.803	0.991	2.4973	2.78685e-06
ENSMUST00000102834	Ptprd-204	ENSMUSG00000028399	Ptprd	4.405	1.831	1.915	4.622	1.7	4.423	0.321	1.134	0.711	0.599	0.899	0.598	2.439	0.00249484
ENSMUST00000108830	Def8-204	ENSMUSG00000001482	Def8	3.406	2.37	0.098	3.343	3.373	3.423	0.131	0.095	0.029	0.016	1.71	0.051	2.3302	0.0032467
ENSMUST00000234966	Ttc39c-207	ENSMUSG00000024424	Ttc39c	4.912	4.895	5.295	5.219	5.643	5.176	1.982	3.322	3.35	2.775	2.82	2.987	2.3173	1.67721e-06
ENSMUST00000179728	Rnaset2b-202	ENSMUSG00000094724	Rnaset2b	3.322	3.304	3.383	3.384	3.348	3.28	0.131	2.693	0.106	0.114	3.123	0.081	2.2955	0.00311027
ENSMUST00000059102	Upp2-201	ENSMUSG00000026839	Upp2	3.13	2.664	2.439	1.444	2.634	3.664	0.835	0.133	0.138	0.106	0.023	1.152	2.2647	8.94299e-05
ENSMUST00000168645	Phc3-209	ENSMUSG00000037652	Phc3	2.521	2.622	0	2.713	2.992	2.724	0.001	0	0	0.001	0	0.002	2.2613	0.000579254
ENSMUST00000015256	Slc25a13-201	ENSMUSG00000015112	Slc25a13	6.118	2.082	1.796	2.078	1.877	6.217	1.201	0.012	1.662	1.128	1.248	1.387	2.255	0.0339509
ENSMUST00000026552	Cyp2e1-201	ENSMUSG00000025479	Cyp2e1	9.757	9.247	9.704	10.004	10.414	10.147	7.206	7.859	7.058	7.77	7.722	8.227	2.2385	3.27345e-06
ENSMUST00000109109	Nudt7-203	ENSMUSG00000031767	Nudt7	4.68	5.386	5.203	5.001	4.427	4.1	2.136	3.388	3.101	2.326	2.478	2.038	2.2217	2.22739e-05
ENSMUST00000125995	Tbcel-203	ENSMUSG00000037287	Tbcel	3.801	3.465	3.389	4.708	3.769	2.174	0.479	0.502	3.145	0.714	0.825	2.335	2.2177	0.00298682
ENSMUST00000029240	Slc2a2-201	ENSMUSG00000027690	Slc2a2	6.371	6.162	6.415	6.603	6.512	6.571	2.968	4.993	4.992	3.569	4.234	4.717	2.1935	8.16245e-05
ENSMUST00000162011	Aox3-205	ENSMUSG00000064294	Aox3	3.334	3.928	3.846	4.153	3.778	3.278	0.948	2.62	2.462	0.951	1.203	1.063	2.1783	9.55882e-05
ENSMUST00000132298	Gm20708-201	ENSMUSG00000093485	Gm20708	4.622	3.763	4.189	4.374	4.334	4.525	2.411	3.008	2.971	1.831	0.028	2.57	2.1647	0.0010204
ENSMUST00000029076	Car3-201	ENSMUSG00000027559	Car3	10.122	8.152	9.208	9.391	9.745	9.355	6.57	7.592	7.94	5.838	7.815	7.294	2.154	0.000528563
ENSMUST00000138532	Syvn1-204	ENSMUSG00000024807	Syvn1	3.633	4.532	4.055	3.711	4.118	3.839	1.327	1.124	5.336	0.819	1.206	1.519	2.0928	0.0144721
ENSMUST00000040987	Akr1d1-201	ENSMUSG00000038641	Akr1d1	6.464	5.542	5.917	6.442	5.902	6.26	3.507	4.662	4.379	2.941	4.016	4.505	2.0862	5.0007e-05
ENSMUST00000165990	Slco1a4-203	ENSMUSG00000030237	Slco1a4	5.055	3.518	4.577	4.519	4.361	4.924	1.804	2.705	2.557	1.404	2.397	3.727	2.06	0.000397726
ENSMUST00000010745	Apol7a-201	ENSMUSG00000010601	Apol7a	5.036	2.846	1.945	4.873	2.206	4.567	1.104	1.088	3.228	1.338	0.82	1.552	2.0572	0.0122965
ENSMUST00000030261	2610528J11Rik-201	ENSMUSG00000028536	2610528J11Rik	3.182	2.871	3.165	3.3	2.793	2.856	0.524	1.79	1.306	0.383	0.829	0.993	2.057	4.23365e-06
ENSMUST00000146635	Abca8a-207	ENSMUSG00000041828	Abca8a	2.629	2.372	2.996	3.04	3.268	2.583	0.426	2.035	0.152	0.37	1.078	0.639	2.0313	7.0398e-05
ENSMUST00000115072	Stag2-202	ENSMUSG00000025862	Stag2	3.447	2.293	3.917	0.045	1.048	1.949	0.034	0.065	0.173	0.002	0.367	0.053	2.0008	0.00716257
ENSMUST00000034860	Cyp1a2-201	ENSMUSG00000032310	Cyp1a2	8.222	7.846	8.442	9.629	8.648	8.514	6.104	6.971	6.696	6.113	6.969	6.471	1.9962	4.55117e-05
ENSMUST00000026661	Tk1-201	ENSMUSG00000025574	Tk1	3.839	3.22	3.073	3.2	3.236	3.7	0.964	1.774	1.394	1.294	1.651	1.448	1.9572	4.87063e-07
ENSMUST00000177651	Hsd3b2-203	ENSMUSG00000063730	Hsd3b2	0.549	3.214	3.428	3.556	0.612	3.264	0	0.623	0	0.345	0.404	1.541	1.9517	0.0116462
ENSMUST00000111962	Hnrnpa3-203	ENSMUSG00000059005	Hnrnpa3	0	0	4.011	3.782	3.908	0	0	0	0	0	0	0	1.9502	0.0494401
ENSMUST00000108435	Tlcd2-202	ENSMUSG00000038217	Tlcd2	4.442	3.872	3.898	4.609	4.153	4.36	1.724	2.927	3.135	1.809	2.17	1.938	1.9385	3.43946e-05
ENSMUST00000121992	Ido2-201	ENSMUSG00000031549	Ido2	2.156	2.19	4.607	4.787	4.66	4.48	0.847	1.559	3.714	2.591	1.283	1.266	1.9367	0.0173744
ENSMUST00000107018	Hsd3b3-203	ENSMUSG00000062410	Hsd3b3	2.733	2.701	0.399	2.929	2.486	2.694	0.073	0.973	0.679	0.341	0.342	0.002	1.922	0.00097038
ENSMUST00000126957	Paip1-203	ENSMUSG00000025451	Paip1	4.189	3.504	3.064	1.029	3.4	2.98	0.664	0.816	1.547	1.191	0.864	1.556	1.9213	0.00200498
ENSMUST00000107022	Hsd3b2-202	ENSMUSG00000063730	Hsd3b2	2.624	3.003	3.129	3.156	3.12	2.985	0.466	1.733	1.981	0.826	0.634	0.897	1.9133	2.86765e-05
ENSMUST00000103204	Per3-201	ENSMUSG00000028957	Per3	2.664	2.82	2.972	3.051	3.121	2.948	0.428	1.085	0.804	1.026	1.321	1.63	1.8803	1.18546e-06
ENSMUST00000100287	Abca8a-202	ENSMUSG00000041828	Abca8a	2.63	2.961	3.385	3.555	3.403	3.407	0.852	2.208	1.296	0.876	1.568	1.31	1.8718	2.13605e-05
ENSMUST00000169609	Sc5d-202	ENSMUSG00000032018	Sc5d	6.827	5.202	5.62	6.931	5.338	5.958	2.881	4.522	5.314	3.106	4.185	4.68	1.8647	0.00350672
ENSMUST00000025833	Papss2-201	ENSMUSG00000024899	Papss2	5.79	5.712	6.045	6.295	6.077	6.349	3.482	4.648	4.536	3.91	4.059	4.452	1.8635	4.75067e-06
ENSMUST00000208039	Gm4756-202	ENSMUSG00000109482	Gm4756	4.906	4.709	4.851	4.826	5.068	4.666	1.997	3.683	3.575	2.733	2.627	3.233	1.863	4.04359e-05
ENSMUST00000003569	Inmt-201	ENSMUSG00000003477	Inmt	7.569	6.784	7.637	7.876	7.279	7.8	4.911	6.075	6.177	4.294	5.913	6.4	1.8625	0.00059912
ENSMUST00000074403	Ces3b-201	ENSMUSG00000062181	Ces3b	4.986	5.382	5.171	5.232	5.172	3.427	3.461	3.227	3.043	2.282	2.668	3.556	1.8555	0.000416731
ENSMUST00000057653	Car5a-201	ENSMUSG00000025317	Car5a	4.204	3.701	4.059	4.289	4.269	4.543	1.698	2.968	3.126	1.687	2.127	2.383	1.846	5.52665e-05
ENSMUST00000073521	Nudt7-202	ENSMUSG00000031767	Nudt7	4.941	4.364	4.398	4.963	4.806	4.298	2.553	3.26	3.178	2.167	2.633	2.95	1.8382	5.60951e-06
ENSMUST00000124990	Gsta3-203	ENSMUSG00000025934	Gsta3	6.474	5.644	5.81	6.215	6.302	6.423	3.643	4.708	4.127	4.183	4.343	4.873	1.8318	1.10161e-05
ENSMUST00000003137	Cyp2c29-201	ENSMUSG00000003053	Cyp2c29	9.664	8.958	9.356	9.73	9.132	9.886	7.114	8.389	8.022	6.683	7.727	7.847	1.824	0.000104495
ENSMUST00000049178	Cyp2c37-201	ENSMUSG00000042248	Cyp2c37	5.257	4.403	5.423	5.524	5.141	5.793	3.319	3.979	3.762	2.425	2.889	4.249	1.8197	0.000343713
ENSMUST00000106272	Hsd3b7-203	ENSMUSG00000042289	Hsd3b7	5.348	4.027	4.801	4.919	4.824	4.857	4.434	4.201	4.07	3.879	0	1.297	1.8158	0.0420929
ENSMUST00000213268	Slc37a4-202	ENSMUSG00000032114	Slc37a4	2.278	3.408	1.539	2.573	3.999	2.892	0.261	0.666	0.664	0.283	0.354	3.616	1.8075	0.017963
ENSMUST00000230907	Slc38a4-204	ENSMUSG00000022464	Slc38a4	3.561	3.037	3.799	3.407	4.285	4.289	1.284	2.052	1.754	1.645	2.521	2.317	1.8008	6.64128e-05
ENSMUST00000124570	Osbpl1a-210	ENSMUSG00000044252	Osbpl1a	2.924	0.666	3.343	2.636	3.385	0.632	0.319	0.53	0.489	0.519	0.399	0.639	1.7818	0.00685179
ENSMUST00000163678	Slco1a4-202	ENSMUSG00000030237	Slco1a4	3.666	2.522	3.461	3.374	3.128	3.719	1.039	1.833	1.612	0.831	1.523	2.352	1.78	0.000102481
ENSMUST00000090848	Selenbp2-201	ENSMUSG00000068877	Selenbp2	4.256	4.586	4.354	4.656	5.359	3.792	3.079	3.777	2.611	2.071	2.9	1.937	1.7713	0.000491754
ENSMUST00000167541	Enpp2-202	ENSMUSG00000022425	Enpp2	2.324	2.168	1.38	2.124	2.226	1.981	0.013	0.025	0.036	0.007	0.305	1.265	1.7587	3.13132e-05
ENSMUST00000029135	Acss2-201	ENSMUSG00000027605	Acss2	5.73	4.604	4.473	5.589	4.796	5.515	2.747	3.54	4.421	3.158	3.036	3.271	1.7557	0.000321606
ENSMUST00000023101	Slc38a4-201	ENSMUSG00000022464	Slc38a4	7.611	6.982	7.426	7.391	7.493	7.291	4.828	6.01	5.893	5.525	5.623	5.786	1.7548	3.86623e-06
ENSMUST00000110048	Eif4enif1-202	ENSMUSG00000020454	Eif4enif1	2.381	3.021	2.886	2.735	2.796	2.803	0.101	3.042	0.493	0.212	1.029	1.234	1.7518	0.00309795
ENSMUST00000175919	Apol7a-203	ENSMUSG00000010601	Apol7a	4.158	3.807	3.761	3.908	4.095	3.834	1.317	2.676	2.602	1.974	2.05	2.452	1.7487	1.18242e-05
ENSMUST00000092931	Gm4952-201	ENSMUSG00000071633	Gm4952	5.079	4.201	4.457	4.871	4.739	4.943	2.608	3.738	3.194	2.726	2.103	3.512	1.7348	0.000113611
ENSMUST00000106434	Tmem53-203	ENSMUSG00000048772	Tmem53	2.369	2.031	2.215	2.129	2.718	1.662	0.708	1.385	0.553	0.042	0	0.028	1.7347	6.64579e-05
ENSMUST00000118663	Akr1c19-202	ENSMUSG00000071551	Akr1c19	4.055	3.523	4.001	4.106	3.8	3.861	1.123	3.258	1.554	3.006	1.717	2.342	1.7243	0.00069131
ENSMUST00000034865	Cyp1a1-201	ENSMUSG00000032315	Cyp1a1	1.522	1.578	1.484	5.453	1.872	1.77	0.008	1.009	1.106	0.603	0	0.637	1.7193	0.0274085
ENSMUST00000122100	Igf1-206	ENSMUSG00000020053	Igf1	5.957	5.772	5.417	5.439	5.343	5.717	5.755	2.563	5.354	1.882	5.518	2.291	1.7137	0.0456287
ENSMUST00000030288	Osbpl9-201	ENSMUSG00000028559	Osbpl9	5.367	5.29	5.364	4.894	5.404	3.933	2.608	5.357	3.095	1.026	3.608	4.311	1.7078	0.0253264
ENSMUST00000004136	Gstm3-201	ENSMUSG00000004038	Gstm3	8.061	7.477	7.85	8.524	8.054	8.63	5.439	7.17	6.892	5.468	6.872	6.59	1.6942	0.00076888
ENSMUST00000087012	Slc22a7-201	ENSMUSG00000067144	Slc22a7	2.504	2.363	2.755	3.417	3.189	3.849	1.634	1.453	1.537	1.003	1.38	0.941	1.6882	7.30546e-05
ENSMUST00000050771	Gm11437-201	ENSMUSG00000051452	Gm11437	3.368	2.781	2.811	3.191	2.397	3.314	1.155	1.724	2.155	0.756	1.058	0.92	1.6823	9.00911e-05
ENSMUST00000135224	Cldn2-202	ENSMUSG00000047230	Cldn2	2.282	2.361	2.192	1.85	2.063	1.772	0	2.491	0	0	0	0	1.6715	0.00286036
ENSMUST00000019469	G6pc-201	ENSMUSG00000078650	G6pc	5.422	5.16	6.09	6.4	7.115	6.531	3.144	3.771	4.606	5.314	4.368	5.501	1.669	0.00542187
ENSMUST00000112460	Pank1-202	ENSMUSG00000033610	Pank1	5.766	5.351	5.633	6.049	5.809	5.887	3.532	4.583	4.602	3.838	3.916	4.014	1.6683	8.16041e-06
ENSMUST00000028106	Itga8-201	ENSMUSG00000026768	Itga8	3.718	3.675	3.38	3.508	3.993	3.591	1.575	2.383	2.229	1.809	2.076	1.8	1.6655	6.19107e-07
ENSMUST00000068094	Cyp2c50-201	ENSMUSG00000054827	Cyp2c50	5.213	4.612	4.327	5.237	4.855	4.872	3.617	4.112	3.788	2.881	3.835	0.931	1.6587	0.00812493
ENSMUST00000219953	Hsd17b6-206	ENSMUSG00000025396	Hsd17b6	3.274	3.722	4.464	4.17	3.692	3.871	1.097	3.467	2.474	1.666	1.618	2.958	1.6522	0.00225359
ENSMUST00000161227	Luc7l2-207	ENSMUSG00000029823	Luc7l2	2.914	3.426	3.207	3.343	3.195	3.05	0	3.278	0	3.035	0	2.922	1.65	0.0388116
ENSMUST00000040999	Aox3-201	ENSMUSG00000064294	Aox3	6.761	6.548	6.882	6.814	6.879	6.548	4.767	5.901	5.422	4.391	4.917	5.137	1.6495	2.46187e-05
ENSMUST00000118717	Akr1c14-202	ENSMUSG00000033715	Akr1c14	4.122	3.42	3.735	3.767	3.613	3.693	1.201	2.708	2.245	1.681	2.17	2.465	1.6467	4.93074e-05
ENSMUST00000032134	Rab43-201	ENSMUSG00000030055	Rab43	2.341	0.886	1.973	2.301	2.577	2.419	0	0	1.138	0	0.516	0.992	1.6418	0.000574679
ENSMUST00000078748	Slc10a5-201	ENSMUSG00000058921	Slc10a5	5.112	4.448	4.743	4.953	4.917	5.009	2.782	3.584	3.511	3.048	3.031	3.43	1.6327	1.58024e-06
ENSMUST00000041768	Akr1c14-201	ENSMUSG00000033715	Akr1c14	7.937	7.119	7.45	7.405	7.401	7.438	4.927	6.549	5.844	5.666	5.776	6.215	1.6288	6.56387e-05
ENSMUST00000181173	Gm3839-201	ENSMUSG00000097148	Gm3839	2.527	2.415	2.293	2.249	2.131	2.168	0.436	0.965	0.952	0.407	0.603	0.687	1.6222	7.24025e-08
ENSMUST00000053098	Zbtb6-201	ENSMUSG00000066798	Zbtb6	2.766	2.714	2.577	2.433	0.004	2.227	0.005	0.003	0.003	0.005	2.999	0.007	1.6165	0.0341368
ENSMUST00000120990	Olfml1-201	ENSMUSG00000051041	Olfml1	3.913	3.76	3.568	3.729	3.796	3.656	1.492	2.63	2.949	1.974	1.864	1.829	1.614	3.60355e-05
ENSMUST00000020949	Map2k6-201	ENSMUSG00000020623	Map2k6	2.297	1.849	2.707	2.548	2.544	2.427	0.776	1.414	0.219	0.568	1.037	0.709	1.6082	1.51377e-05
ENSMUST00000071543	Upp2-202	ENSMUSG00000026839	Upp2	1.502	1.995	2.061	1.843	1.664	1.717	0.091	0.365	0.144	0.246	0.216	0.094	1.6043	1.25823e-08
ENSMUST00000063509	Sult2a8-201	ENSMUSG00000030378	Sult2a8	5.64	5.131	5.086	4.868	5.057	4.969	1.682	5.414	4.587	3.708	1.915	3.838	1.6012	0.0254626
ENSMUST00000127058	Pklr-203	ENSMUSG00000041237	Pklr	4.747	4.795	5.494	4.701	4.801	5.133	0	4.571	3.648	3.424	4.127	4.314	1.5978	0.0463014
ENSMUST00000099309	Bhmt-201	ENSMUSG00000074768	Bhmt	10.825	8.952	9.402	10.013	9.779	10.824	8.06	8.711	8.378	7.61	8.316	9.161	1.5932	0.00177204
ENSMUST00000161198	Nat8f1-201	ENSMUSG00000057103	Nat8f1	5.776	5.022	5.715	5.822	5.678	5.845	3.169	4.707	4.822	4.14	4.432	3.062	1.5877	0.000835517
ENSMUST00000091776	Gm5096-201	ENSMUSG00000069324	Gm5096	7.698	5.834	6.212	6.885	6.687	7.704	4.974	5.591	5.289	4.473	5.13	6.064	1.5832	0.00201489
ENSMUST00000034508	Usp2-201	ENSMUSG00000032010	Usp2	1.595	1.837	2.135	2.45	2.688	2.452	0.612	0.649	0.009	0.538	0.73	1.142	1.5795	3.75357e-05
ENSMUST00000228327	Retreg1-207	ENSMUSG00000022270	Retreg1	2.513	1.846	2.968	1.864	2.808	1.599	0.157	1.907	0.921	0.492	0.143	0.515	1.5772	0.00129215
ENSMUST00000031583	Acacb-201	ENSMUSG00000042010	Acacb	3.439	3.221	2.681	4.198	2.389	3.85	0.364	1.989	1.749	2.1	2.035	2.085	1.576	0.00248216
ENSMUST00000033547	Pls3-201	ENSMUSG00000016382	Pls3	1.921	4.233	4.483	4.531	4.203	2.614	3.977	1.51	2.017	1.66	1.753	1.612	1.576	0.0242925
ENSMUST00000031655	Slc46a3-201	ENSMUSG00000029650	Slc46a3	4.405	3.504	4.167	4.928	4.431	3.86	2.482	2.916	3.14	2.284	2.475	2.567	1.5718	6.59242e-05
ENSMUST00000072271	Etnppl-201	ENSMUSG00000019232	Etnppl	4.354	3.891	4.209	4.262	3.876	3.672	2.489	2.754	2.745	1.951	2.253	2.687	1.5642	3.63554e-06
ENSMUST00000046233	Bbox1-201	ENSMUSG00000041660	Bbox1	5.693	4.862	5.197	5.385	5.258	5.341	2.894	4.279	4.015	3.451	3.609	4.113	1.5625	6.17022e-05
ENSMUST00000042812	Slco1b2-201	ENSMUSG00000030236	Slco1b2	8.657	7.889	8.194	8.329	8.315	8.465	5.878	7.221	6.623	6.933	6.741	7.107	1.5577	3.81541e-05
ENSMUST00000115528	Otc-202	ENSMUSG00000031173	Otc	5.825	5.096	5.586	5.764	5.256	5.56	3.678	4.371	4.172	3.488	4.006	4.077	1.5492	5.30778e-06
ENSMUST00000034026	Hpgd-201	ENSMUSG00000031613	Hpgd	6.252	5.91	6.035	6.187	5.772	5.932	4.141	4.924	4.734	4.206	4.326	4.477	1.5467	9.22218e-07
ENSMUST00000215370	Fam214a-205	ENSMUSG00000034858	Fam214a	4.187	2.971	2.876	3.951	3.925	3.953	1.135	2.869	3.028	1.792	2.045	1.717	1.5462	0.00209247
ENSMUST00000027748	Rgs16-201	ENSMUSG00000026475	Rgs16	0.641	0.85	3.008	2.939	3.409	2.751	0.416	0.793	1.054	0.807	0.567	0.691	1.545	0.0111721
ENSMUST00000119103	Bco2-201	ENSMUSG00000032066	Bco2	3.339	2.848	3.016	3.354	3.036	3.27	1.234	1.997	2.165	1.502	1.363	1.349	1.5422	5.89294e-06
ENSMUST00000129213	Etnk2-201	ENSMUSG00000070644	Etnk2	5.643	5.589	5.672	6.046	6.187	6.004	3.515	4.673	5.05	3.983	4.183	4.487	1.5417	8.65283e-05
ENSMUST00000207440	Acsm5-205	ENSMUSG00000030972	Acsm5	3.36	3.016	3.48	3.217	3.657	3.503	1.608	2.286	1.429	1.599	2.213	1.928	1.5283	4.6406e-06
ENSMUST00000073261	Hist1h2af-201	ENSMUSG00000061991	Hist1h2af	3.249	1.889	2.425	2.672	2.094	2.786	1.132	0.905	0.821	0.988	0.952	1.21	1.5178	2.79526e-05
ENSMUST00000067630	Dram2-202	ENSMUSG00000027900	Dram2	4.205	3.014	3.881	4.197	3.964	3.637	1.52	2.229	3.545	1.433	3.45	1.652	1.5115	0.0059083
ENSMUST00000012348	Gstm2-201	ENSMUSG00000040562	Gstm2	7.205	6.125	6.358	6.976	6.78	6.006	4.388	5.699	4.341	4.866	5.459	5.654	1.5072	0.000855544
ENSMUST00000105363	Gamt-202	ENSMUSG00000020150	Gamt	4.729	4.887	5.033	5.31	5.346	5.529	2.901	4.046	4.169	3.062	3.943	3.672	1.5068	0.000129958
ENSMUST00000063770	Acsm3-201	ENSMUSG00000030935	Acsm3	4.757	4.031	4.713	4.69	4.29	4.848	2.355	3.307	3.411	3.346	2.268	3.617	1.5042	0.000248891
ENSMUST00000211513	Dbp-204	ENSMUSG00000059824	Dbp	1.828	2.237	1.944	1.994	2.534	2.264	0.248	0.908	0.276	0.234	1.089	1.029	1.5028	2.11885e-05
ENSMUST00000013458	Adh4-201	ENSMUSG00000037797	Adh4	7.29	7.056	7.341	7.389	7.125	7.192	5.115	6.299	6.132	5.909	5.456	5.495	1.4978	1.48898e-05
ENSMUST00000043598	Tlcd2-201	ENSMUSG00000038217	Tlcd2	3.626	2.722	2.919	3.628	3.247	3.635	1.604	1.9	2.257	1.497	1.707	1.908	1.484	2.07807e-05
ENSMUST00000080171	Cyp2c50-202	ENSMUSG00000054827	Cyp2c50	7.812	7.252	7.629	7.527	7.607	7.766	6.039	6.691	6.247	5.2	6.003	6.516	1.4828	6.96996e-05
ENSMUST00000058899	Nr1h5-201	ENSMUSG00000048938	Nr1h5	1.683	1.935	2.106	1.564	2.051	1.787	0.237	0.824	0.72	0.336	0.112	0.018	1.4798	3.16971e-06
ENSMUST00000108328	Cp-204	ENSMUSG00000003617	Cp	2.555	4.008	4.472	2.336	2.672	4.209	2.266	2.26	1.842	1.656	1.811	1.574	1.4738	0.00472832
ENSMUST00000118539	Cth-201	ENSMUSG00000028179	Cth	8.039	6.374	7.113	7.441	7.508	7.888	5.54	6.043	5.975	5.606	5.966	6.402	1.4718	0.000334386
ENSMUST00000091752	Hist1h3c-201	ENSMUSG00000069310	Hist1h3c	3.515	2.091	3.091	2.891	2.867	3.203	0.721	1.681	1.584	1.286	1.684	1.887	1.4692	0.000210247
ENSMUST00000229140	Gpt-203	ENSMUSG00000022546	Gpt	3.924	3.4	3.663	2.523	3.252	3.021	2.373	1.979	2.204	1.98	1.277	1.175	1.4658	0.00043067
ENSMUST00000015941	Bhmt2-201	ENSMUSG00000042118	Bhmt2	6.404	6.171	6.195	6.241	6.263	6.426	4.225	5.324	5.44	4.486	4.477	4.965	1.4638	3.57747e-05
ENSMUST00000022317	Fam213a-201	ENSMUSG00000021792	Fam213a	3.929	3.755	3.198	4.189	4.148	4.285	1.606	3.209	2.777	0.998	3.057	3.112	1.4575	0.00545166
ENSMUST00000003620	Prodh-201	ENSMUSG00000003526	Prodh	4.861	4.064	4.628	5.058	4.183	5.071	2.985	3.046	3.502	2.766	3.573	3.258	1.4558	5.76493e-05
ENSMUST00000174369	Nat8f1-203	ENSMUSG00000057103	Nat8f1	2.771	2.082	2.699	2.555	2.693	2.448	0.785	1.366	1.507	1.211	0.93	0.758	1.4485	5.09537e-06
ENSMUST00000026462	Hsd17b6-201	ENSMUSG00000025396	Hsd17b6	5.766	6.213	6.928	6.729	6.439	6.107	4.697	5.886	5.872	3.792	4.41	4.862	1.4438	0.00347939
ENSMUST00000044384	Aldh1b1-201	ENSMUSG00000035561	Aldh1b1	5.744	5.223	5.624	5.874	5.642	5.94	3.534	4.734	5.003	3.678	4.281	4.166	1.4418	0.000219413
ENSMUST00000023832	Rgn-201	ENSMUSG00000023070	Rgn	8.988	8.115	8.17	8.597	8.388	8.491	6.297	7.534	6.973	7.014	7.347	6.961	1.4372	5.79787e-05
ENSMUST00000170227	Cyp2a22-201	ENSMUSG00000091867	Cyp2a22	4.711	3.457	3.966	4.425	4.527	4.707	2.351	3.415	3	1.819	2.431	4.165	1.4353	0.00488554
ENSMUST00000065461	Usp2-202	ENSMUSG00000032010	Usp2	1.077	1.873	1.707	2.062	2.285	1.66	0.167	0.506	0.031	0.059	0.411	0.893	1.4328	5.8296e-05
ENSMUST00000011526	Dhdh-201	ENSMUSG00000011382	Dhdh	4.693	4.716	4.957	5.136	5.063	4.941	3.08	3.894	3.742	3.4	3.369	3.464	1.4262	1.26169e-06
ENSMUST00000123614	Ptgr2-201	ENSMUSG00000072946	Ptgr2	4.378	3.758	3.982	4.083	4.006	4.099	3.177	2.098	0.557	3.205	3.296	3.425	1.4247	0.0119755
ENSMUST00000019043	Irf1-201	ENSMUSG00000018899	Irf1	2.804	2.776	3.295	3.168	3.096	2.447	0	2.71	2.813	2.277	1.241	0	1.4242	0.0254983
ENSMUST00000178684	Pbld1-202	ENSMUSG00000112129	Pbld1	5.834	5.628	5.863	5.998	5.948	5.933	3.738	4.887	4.815	4.364	4.153	4.726	1.4202	2.1766e-05
ENSMUST00000032371	Gys2-201	ENSMUSG00000030244	Gys2	5.278	4.759	5.384	5.383	5.506	5.419	3.02	4.115	3.894	3.958	3.852	4.391	1.4165	6.9103e-05
ENSMUST00000005218	Cd44-201	ENSMUSG00000005087	Cd44	2.237	2.016	2.461	1.949	0.191	1.847	0.481	0.205	0.636	0.442	0.259	0.19	1.4147	0.00190641
ENSMUST00000102710	Abcb11-202	ENSMUSG00000027048	Abcb11	7.296	6.991	7.38	7.772	7.341	7.493	5.672	6.317	6.409	5.741	5.839	5.837	1.4097	6.54855e-06
ENSMUST00000018748	Tbx3-201	ENSMUSG00000018604	Tbx3	2.38	1.7	1.321	2.31	0.72	1.588	0.31	0.136	0.476	0.029	0.664	0.012	1.3987	0.000488259
ENSMUST00000023024	Tef-201	ENSMUSG00000022389	Tef	3.791	4.236	4.502	4.357	4.529	4.567	1.886	2.977	2.303	3.197	3.357	3.893	1.3948	0.00145476
ENSMUST00000118139	Glt1d1-201	ENSMUSG00000049971	Glt1d1	2.616	2.485	3.158	3.259	3.048	3.302	1.129	1.665	1.766	1.571	1.381	2.024	1.3887	2.51272e-05
ENSMUST00000130418	Aldh1l1-203	ENSMUSG00000030088	Aldh1l1	4.13	3.907	4.226	4.829	4.575	4.606	1.965	3.311	3.707	3.315	2.558	3.089	1.388	0.000789917
ENSMUST00000046223	Abca8a-201	ENSMUSG00000041828	Abca8a	3.548	3.376	3.858	3.89	4.052	3.495	2.022	2.812	2.654	2.137	1.964	2.307	1.3872	1.5297e-05
ENSMUST00000008801	Cyp4f15-201	ENSMUSG00000073424	Cyp4f15	5.359	5.216	5.553	5.583	5.685	5.469	3.235	4.584	4.351	3.965	4.134	4.288	1.3847	4.71451e-05
ENSMUST00000133608	Bbox1-202	ENSMUSG00000041660	Bbox1	2.659	1.491	1.575	2.464	2.214	2.34	0.367	1.039	0.937	1.074	0.827	0.216	1.3805	0.000225999
ENSMUST00000030480	Cyp4a31-201	ENSMUSG00000028712	Cyp4a31	2.365	2.319	1.823	2.83	2.117	3.169	0.765	1.584	1.099	0.562	0.494	1.862	1.3762	0.00108427
ENSMUST00000159303	Ces2a-202	ENSMUSG00000055730	Ces2a	1.716	1.471	1.997	2.454	1.939	2.37	0.446	0.775	0.734	0.414	0.833	0.495	1.375	1.12702e-05
ENSMUST00000090839	Selenbp1-201	ENSMUSG00000068874	Selenbp1	5.976	5.517	5.907	6.3	6.014	6.143	4.066	4.898	4.965	4.493	4.538	4.668	1.3715	1.14851e-05
ENSMUST00000050511	Kynu-202	ENSMUSG00000026866	Kynu	3.376	3.473	3.612	3.293	3.685	3.894	1.229	2.718	2.586	2.637	1.608	2.327	1.3713	0.000455842
ENSMUST00000121676	Gsta3-202	ENSMUSG00000025934	Gsta3	5.012	4.269	4.494	4.914	4.949	4.952	2.861	3.829	3.501	2.752	3.641	3.783	1.3705	0.000137423
ENSMUST00000107470	Ttc23-202	ENSMUSG00000030555	Ttc23	3.058	1.517	1.614	2.132	1.996	2.042	0.884	0	0	1.479	1.791	0	1.3675	0.00656118
ENSMUST00000022437	Hacl1-201	ENSMUSG00000021884	Hacl1	7.04	6.209	6.09	6.516	6.109	6.439	4.839	5.677	4.808	4.882	4.751	5.249	1.3662	6.24427e-05
ENSMUST00000108947	Gm14403-202	ENSMUSG00000094786	Gm14403	2.682	2.799	3.001	2.891	3.042	2.966	1.443	1.468	1.836	1.75	1.956	0.749	1.3632	2.50868e-05
ENSMUST00000229525	Atg101-202	ENSMUSG00000037204	Atg101	2.726	1.744	2.157	2.503	2.301	2.077	0.424	1.508	1.603	0.6	0.629	0.568	1.3627	0.000326722
ENSMUST00000027381	Pecr-201	ENSMUSG00000026189	Pecr	6.516	5.857	6.126	6.35	6.303	6.422	4.397	5.248	5.435	4.568	4.688	5.104	1.3557	3.91035e-05
ENSMUST00000159572	Nmrk1-203	ENSMUSG00000037847	Nmrk1	3.037	3.782	3.516	3.617	3.68	3.519	1.884	2.466	2.267	2.139	1.962	2.321	1.352	2.09618e-06
ENSMUST00000113753	Tprkb-205	ENSMUSG00000054226	Tprkb	1.295	3.79	1.16	4.141	3.015	2.365	1.007	1.244	1.11	1.228	1.18	1.892	1.3508	0.0278462
ENSMUST00000152517	Serpina6-202	ENSMUSG00000060807	Serpina6	2.112	1.329	1.989	1.189	1.566	1.702	0	0.795	0.264	0.261	0.125	0.387	1.3425	2.76838e-05
ENSMUST00000134593	Nudt7-204	ENSMUSG00000031767	Nudt7	2.754	3.785	3.388	3.084	2.905	2.239	1.612	2.303	1.887	1.452	1.504	1.37	1.3378	0.00043809
ENSMUST00000159096	Asl-201	ENSMUSG00000025533	Asl	2.164	1.405	3.229	2.992	3.006	3.445	2.245	1.308	0.812	0.778	2.314	0.795	1.3315	0.0117721
ENSMUST00000059970	Gulo-201	ENSMUSG00000034450	Gulo	7.888	7.155	7.608	7.551	7.742	7.843	5.736	6.606	6.158	6.395	6.673	6.268	1.3252	2.07333e-05
ENSMUST00000168890	Nrep-202	ENSMUSG00000042834	Nrep	2.081	2.842	1.601	1.173	1.75	1.481	0	0.835	0.905	0.582	0.685	0	1.3202	0.0010446
ENSMUST00000172208	Tef-210	ENSMUSG00000022389	Tef	1.615	1.024	1.847	1.838	1.974	1.872	0.16	0.734	0.77	0.175	0.226	0.189	1.3193	3.31429e-05
ENSMUST00000027185	Stradb-201	ENSMUSG00000026027	Stradb	3.541	2.518	3.538	2.725	2.589	2.536	2.243	1.502	1.563	1.344	1.355	1.527	1.3188	0.000294061
ENSMUST00000057608	Lrrc3-201	ENSMUSG00000051652	Lrrc3	4.482	4.677	4.717	4.526	4.684	4.699	2.528	3.821	3.522	3.219	3.275	3.511	1.3182	3.07873e-05
ENSMUST00000036069	Mamdc2-201	ENSMUSG00000033207	Mamdc2	2.287	2.12	1.983	2.057	2.639	2.448	0.596	1.038	1.117	0.875	1.03	0.989	1.3148	1.23759e-06
ENSMUST00000051309	Olfm3-201	ENSMUSG00000027965	Olfm3	2.692	2.372	2.48	2.557	2.15	2.311	0.756	1.487	1.538	1.001	0.804	1.113	1.3105	8.08069e-06
ENSMUST00000102533	Tcea3-201	ENSMUSG00000001604	Tcea3	4.289	4.408	4.903	4.796	4.931	4.83	3.019	3.681	3.825	3.265	3.126	3.425	1.3027	1.76256e-05
ENSMUST00000115077	Abcb8-203	ENSMUSG00000028973	Abcb8	1.119	1.545	1.805	1.495	0.031	1.99	0.042	0.035	0.001	0.032	0.024	0.038	1.3022	0.00107427
ENSMUST00000227402	Ndrg2-210	ENSMUSG00000004558	Ndrg2	6.8	7.017	7.521	7.612	7.767	7.541	5.668	6.584	6.46	5.698	5.991	6.059	1.2997	0.000144612
ENSMUST00000050958	Tmie-201	ENSMUSG00000049555	Tmie	2.078	2.402	2.595	2.765	2.956	2.942	0.702	1.633	1.772	1.081	1.377	1.381	1.2987	0.000105059
ENSMUST00000108952	Zfp970-202	ENSMUSG00000078866	Zfp970	3.711	4.724	4.557	4.645	4.456	4.761	2.646	2.666	3.136	3.955	3.58	3.083	1.298	0.00060139
ENSMUST00000118886	Snrk-201	ENSMUSG00000038145	Snrk	2.807	2.918	3.039	3.066	3.203	2.987	0.695	2.713	3.013	0.001	2.72	1.117	1.2935	0.032175
ENSMUST00000224400	A1cf-203	ENSMUSG00000052595	A1cf	3.326	3.435	3.4	3.577	3.798	3.423	1.643	2.534	2.863	2.033	1.604	2.552	1.2883	0.000188606
ENSMUST00000176074	Apol7a-204	ENSMUSG00000010601	Apol7a	2.383	2.001	2.392	2.542	2.332	2.351	0.699	1.06	1.087	0.97	1.089	1.382	1.2857	6.09697e-07
ENSMUST00000033310	Mki67-201	ENSMUSG00000031004	Mki67	2.302	1.624	1.816	2.191	1.781	2.022	0.509	0.918	0.625	0.595	0.777	0.604	1.2847	1.03072e-06
ENSMUST00000154840	Mlxipl-208	ENSMUSG00000005373	Mlxipl	2.892	3.253	3.732	3.987	3.754	3.849	1.984	2.345	2.695	2.451	2.414	1.888	1.2817	0.00011947
ENSMUST00000020102	Slc17a8-201	ENSMUSG00000019935	Slc17a8	2.251	1.597	1.575	1.606	2.116	1.837	0.342	0.752	0.495	0.594	0.524	0.592	1.2805	2.04992e-06
ENSMUST00000163328	Slc26a1-204	ENSMUSG00000046959	Slc26a1	4.526	4.379	4.445	4.45	4.654	4.658	2.433	3.613	3.94	3.285	3.2	2.961	1.28	0.000158518
ENSMUST00000111234	Tnfrsf19-201	ENSMUSG00000060548	Tnfrsf19	1.957	2.163	2.293	2.184	1.999	2.098	0	1.401	1.016	0.909	0.773	0.916	1.2798	6.43341e-05
ENSMUST00000102496	Lrrc57-201	ENSMUSG00000027286	Lrrc57	2.186	1.645	1.889	2.167	1.771	1.848	0	2.115	0	0	1.718	0	1.2788	0.0118777
ENSMUST00000066514	Nudt7-201	ENSMUSG00000031767	Nudt7	3.321	2.467	2.37	2.903	2.92	2.501	1.184	1.688	1.548	1.454	1.18	1.793	1.2725	3.67418e-05
ENSMUST00000044602	Ces1g-201	ENSMUSG00000057074	Ces1g	6.466	6.027	6.353	6.809	6.452	6.644	5.09	5.592	5.475	4.478	5.225	5.258	1.2722	6.20601e-05
ENSMUST00000082428	Sephs2-201	ENSMUSG00000049091	Sephs2	7.892	7.822	8.242	8.156	8.273	8.226	6.279	7.144	7.023	6.761	6.748	7.057	1.2665	8.16755e-06
ENSMUST00000114498	Hnmt-203	ENSMUSG00000026986	Hnmt	0	2.775	0	2.531	2.274	0.018	0	0	0	0	0	0	1.2663	0.0496706
ENSMUST00000021119	Aspa-201	ENSMUSG00000020774	Aspa	2.608	1.814	2.041	2.098	1.893	2.237	0.769	1.09	0.985	0.993	0.541	0.717	1.266	5.01437e-06
ENSMUST00000051087	Nrep-201	ENSMUSG00000042834	Nrep	2.424	2.755	2.359	2.061	1.974	1.668	0.648	1.582	0.745	0.613	0.703	1.387	1.2605	0.000301499
ENSMUST00000118991	Prkd3-203	ENSMUSG00000024070	Prkd3	2.178	2.541	2.444	2.3	2.156	2.893	0.578	0.649	1.566	1.418	1.358	1.396	1.2578	0.000127861
ENSMUST00000058978	Nqo2-202	ENSMUSG00000046949	Nqo2	5.068	4.316	4.781	4.948	4.808	5.02	3.178	3.763	3.784	3.587	3.637	3.447	1.2575	5.73815e-06
ENSMUST00000034172	Ces1d-201	ENSMUSG00000056973	Ces1d	7.201	6.872	6.975	7.18	7.103	7.136	5.606	6.198	5.752	5.388	5.857	6.129	1.2562	3.39551e-06
ENSMUST00000058126	Nr1h4-201	ENSMUSG00000047638	Nr1h4	4.303	3.872	3.913	3.894	4.154	3.903	2.237	3.099	2.492	3.132	2.601	2.95	1.2547	1.85845e-05
ENSMUST00000062474	Cyp8b1-201	ENSMUSG00000050445	Cyp8b1	3.906	2.471	2.695	3.153	4.143	1.705	0.686	2.67	2.09	1.385	1.357	2.363	1.2537	0.0263382
ENSMUST00000102553	Hmgn2-203	ENSMUSG00000003038	Hmgn2	1.307	1.565	1.2	3.853	3.864	1.432	0.8	0.859	0.972	0.816	1.036	1.219	1.2532	0.0395903
ENSMUST00000020980	Rrm2-201	ENSMUSG00000020649	Rrm2	3.205	2.771	2.656	2.781	2.486	3.028	1.097	1.714	1.998	1.161	1.569	1.873	1.2525	4.79526e-05
ENSMUST00000099002	Zfp970-201	ENSMUSG00000078866	Zfp970	3.686	4.348	4.327	4.496	4.376	4.668	2.542	2.675	3.004	3.922	3.362	2.881	1.2525	0.000497637
ENSMUST00000208119	Serpinh1-205	ENSMUSG00000070436	Serpinh1	1.531	1.556	2.109	0.11	3.53	1.837	0.114	1.031	0	0.016	1.63	0.371	1.2518	0.0384214
ENSMUST00000077354	Klk1b4-201	ENSMUSG00000066513	Klk1b4	2.93	2.353	2.571	2.836	2.467	3.469	1.191	1.852	1.93	1.443	1.565	1.148	1.2495	0.000156121
ENSMUST00000144942	Srebf1-207	ENSMUSG00000020538	Srebf1	3.218	3.998	3.363	3.54	3.7	3.327	1.539	2.691	2.517	2.041	2.346	2.523	1.2482	0.00013648
ENSMUST00000027067	Gsta3-201	ENSMUSG00000025934	Gsta3	9.231	8.132	8.357	8.949	8.651	9.103	7.081	7.833	7.658	7.135	7.596	7.67	1.2417	0.000198205
ENSMUST00000181868	Gm4952-202	ENSMUSG00000071633	Gm4952	3.922	3.058	3.531	3.754	3.551	3.828	2.002	2.506	2.576	2.147	2.077	2.886	1.2417	6.47265e-05
ENSMUST00000167786	Csrp3-202	ENSMUSG00000030470	Csrp3	1.856	1.755	2.017	1.918	2.413	1.851	0.446	1.322	0.962	0.814	0.297	0.575	1.2323	4.59229e-05
ENSMUST00000026907	Klkb1-201	ENSMUSG00000109764	Klkb1	6.124	5.779	6.055	6.044	5.994	6.095	4.354	5.321	5.095	4.454	4.595	4.884	1.2313	1.98522e-05
ENSMUST00000111898	Sds-202	ENSMUSG00000029597	Sds	2.399	2.924	2.447	2.94	2.932	2.86	0.978	1.493	1.519	1.499	1.967	1.665	1.2302	2.4788e-05
ENSMUST00000111879	Dclk3-201	ENSMUSG00000032500	Dclk3	1.677	1.802	2.213	2.178	1.837	2.044	0.287	1.189	1.343	0.378	0.464	0.723	1.2278	0.000115964
ENSMUST00000034932	Plscr2-201	ENSMUSG00000032372	Plscr2	4.124	3.462	3.727	3.918	3.669	3.986	2.014	2.912	3.016	2.248	2.27	3.069	1.2262	0.000180144
ENSMUST00000034046	Acsl1-201	ENSMUSG00000018796	Acsl1	5.906	6.02	6.193	4.651	6.45	6.481	4.162	5.584	5.304	4.483	4.808	4.041	1.2198	0.00861986
ENSMUST00000038431	Pdk2-201	ENSMUSG00000038967	Pdk2	4.04	4.248	4.754	4.872	4.75	4.695	2.888	3.589	3.607	3.309	3.116	3.551	1.2165	5.39251e-05
ENSMUST00000131166	Fam47e-202	ENSMUSG00000057068	Fam47e	1.868	2.103	1.815	2.309	2.455	2.459	0.034	1.204	1.644	0.633	0.922	1.273	1.2165	0.000821969
ENSMUST00000042057	Midn-201	ENSMUSG00000035621	Midn	1.972	0.477	0.686	2.479	2.73	2.748	0.655	0.7	0.477	0.603	0.702	0.659	1.216	0.0157766
ENSMUST00000048959	Cyp2c54-201	ENSMUSG00000067225	Cyp2c54	6.799	6.372	6.418	6.317	6.408	6.405	5.535	5.717	5.424	3.947	5.079	5.733	1.214	0.0016704
ENSMUST00000046049	Fmo1-201	ENSMUSG00000040181	Fmo1	6.474	6.198	6.38	6.375	6.364	6.157	4.752	5.647	5.089	4.969	4.938	5.273	1.2133	4.91616e-06
ENSMUST00000161088	Cmbl-202	ENSMUSG00000022235	Cmbl	2.867	2.442	2.778	2.608	2.649	2.792	1.125	1.506	1.928	1.496	1.486	1.319	1.2127	2.18402e-06
ENSMUST00000155630	Aspa-205	ENSMUSG00000020774	Aspa	2.125	1.425	1.582	2.432	2.237	2.49	0.613	0.86	1.074	0.866	0.637	0.977	1.2107	0.000106263
ENSMUST00000089860	Fam13a-201	ENSMUSG00000037709	Fam13a	3.02	2.239	2.922	3.018	2.599	2.802	1.11	1.999	2.238	1.057	1.18	1.765	1.2085	0.000538486
ENSMUST00000070918	Cmbl-201	ENSMUSG00000022235	Cmbl	5.597	4.589	4.986	5.375	5.401	5.65	3.52	4.259	4.321	3.897	3.984	4.375	1.207	0.000203872
ENSMUST00000068031	Top2a-201	ENSMUSG00000020914	Top2a	2.828	1.727	1.964	2.088	1.767	2.248	0.795	1.251	0.938	0.723	0.955	0.731	1.2048	6.57836e-05
ENSMUST00000221564	Akr1c20-203	ENSMUSG00000054757	Akr1c20	5.114	4.369	4.128	4.09	4.383	4.433	2.963	3.715	3.036	3.491	3.111	2.973	1.2047	0.000116097
ENSMUST00000032272	Adipor2-201	ENSMUSG00000030168	Adipor2	4.779	5.726	5.797	6.396	4.627	6.147	3.779	4.41	4.797	4.391	4.454	4.452	1.1982	0.00413391
ENSMUST00000051416	Hnmt-201	ENSMUSG00000026986	Hnmt	4.305	2.056	4.002	3.517	2.964	4.223	1.894	2.64	2.633	1.89	2.388	2.434	1.198	0.0105867
ENSMUST00000081387	Birc5-201	ENSMUSG00000017716	Birc5	1.981	0.603	1.325	1.867	1.394	1.857	0.376	0.651	0.212	0.328	0.294	0	1.1943	0.000386419
ENSMUST00000022915	Dpys-201	ENSMUSG00000022304	Dpys	3.634	3.94	3.996	3.646	3.675	3.773	2.369	3.004	3.383	2.751	0.876	3.138	1.1905	0.0100158
ENSMUST00000176448	Fam47e-206	ENSMUSG00000057068	Fam47e	1.729	1.046	1.881	1.48	2.071	2.385	0.543	0.379	0.599	0.815	0.596	0.544	1.186	0.000140267
ENSMUST00000116432	Ell3-202	ENSMUSG00000027246	Ell3	1.52	1.353	1.498	1.667	1.295	1.442	0.722	0.938	0	0	0	0	1.1858	7.79462e-05
ENSMUST00000173662	Ptprd-216	ENSMUSG00000028399	Ptprd	3.471	3.323	3.555	3.41	3.763	3.528	2.345	2.322	1.973	2.683	1.975	2.638	1.1857	7.00384e-06
ENSMUST00000165131	Gm6665-201	ENSMUSG00000091561	Gm6665	3.828	2.913	2.93	3.313	3.386	3.828	1.685	2.376	2.239	1.952	2.499	2.334	1.1855	0.000193605
ENSMUST00000004137	Gstm7-201	ENSMUSG00000004035	Gstm7	5.567	5.165	5.327	5.795	5.434	5.76	4.111	4.707	4.79	4.061	4.26	4.01	1.1848	4.22897e-05
ENSMUST00000080859	Hist1h3g-201	ENSMUSG00000099517	Hist1h3g	2.509	1.453	2.308	1.94	1.667	2.3	0.627	0.916	1.005	0.874	1.093	0.592	1.1783	9.16089e-05
ENSMUST00000109225	Timd2-202	ENSMUSG00000040413	Timd2	5.095	4.508	4.5	4.776	4.45	4.624	1.788	4.093	3.95	3.602	3.85	3.628	1.1737	0.00882766
ENSMUST00000105082	Plekha6-202	ENSMUSG00000041757	Plekha6	1.994	2.886	3.071	2.153	2.483	2.736	1.914	0	2.288	2.073	1.991	0.027	1.1717	0.0314345
ENSMUST00000051846	Cyp2c70-201	ENSMUSG00000060613	Cyp2c70	8.809	8.421	8.337	8.598	8.177	8.668	7.661	7.726	7.605	7.068	7.193	6.735	1.1703	9.57689e-05
ENSMUST00000155126	Nr1i3-208	ENSMUSG00000005677	Nr1i3	3.546	3.756	3.633	4.545	4.406	4.819	2.224	3.319	2.883	3.046	2.736	3.483	1.169	0.00219717
ENSMUST00000051757	Slc26a1-201	ENSMUSG00000046959	Slc26a1	5.191	4.148	5.245	5.337	5.286	5.116	2.554	4.474	4.185	3.203	4.253	4.647	1.1678	0.0122896
ENSMUST00000031195	Ugt2a3-201	ENSMUSG00000035780	Ugt2a3	6.73	6.187	6.084	6.15	5.897	6.246	4.982	5.346	5.152	4.698	5.071	5.05	1.1658	1.01902e-05
ENSMUST00000027766	Coq8a-201	ENSMUSG00000026489	Coq8a	5.314	2.7	4.893	4.961	4.352	3.163	2.211	3.546	3.859	3.219	2.591	2.963	1.1657	0.0418788
ENSMUST00000049208	Hfe2-201	ENSMUSG00000038403	Hfe2	4.454	4.486	4.733	4.887	4.846	4.995	2.87	4.168	4.468	3.095	3.101	3.707	1.1653	0.00197119
ENSMUST00000039205	Galm-201	ENSMUSG00000035473	Galm	5.485	5.212	5.434	5.513	5.405	5.602	3.714	4.588	4.553	4.175	4.437	4.204	1.1633	1.0499e-05
ENSMUST00000171629	Arhgef37-201	ENSMUSG00000045094	Arhgef37	1.819	1.667	2.084	2.051	2.114	1.981	0.45	1.139	1.243	0.577	0.563	0.771	1.1622	1.7464e-05
ENSMUST00000032260	Clec2d-201	ENSMUSG00000030157	Clec2d	8.211	7.627	7.946	7.582	7.519	7.514	6.031	6.973	7.133	6.579	6.224	6.507	1.1587	0.000235289
ENSMUST00000101102	Reps2-201	ENSMUSG00000040855	Reps2	2.069	2.408	2.304	1.491	3.127	1.268	0.839	1.923	2.133	0.475	0.238	0.118	1.1568	0.0274794
ENSMUST00000153515	Por-209	ENSMUSG00000005514	Por	1.793	2.268	2.516	2.402	2.621	2.883	1.157	1.48	0.76	1.382	1.336	1.432	1.156	0.000100125
ENSMUST00000102938	Ehmt1-203	ENSMUSG00000036893	Ehmt1	2.214	0.051	0.732	2.288	0.207	2.436	0.014	0.009	0.063	0.092	0.798	0.025	1.1545	0.0342378
ENSMUST00000053373	P2ry4-201	ENSMUSG00000044359	P2ry4	2.825	2.253	2.291	2.353	2.511	2.475	0.934	1.731	1.716	1.113	1.128	1.223	1.1438	3.34497e-05
ENSMUST00000094004	Abhd15-201	ENSMUSG00000000686	Abhd15	3.473	3.593	3.844	3.974	3.868	4.131	2.042	2.778	2.974	2.632	2.58	3.015	1.1437	6.69325e-05
ENSMUST00000082382	Fam47e-201	ENSMUSG00000057068	Fam47e	2.449	1.761	2.199	2.692	1.631	2.552	0.584	1.501	1.304	1.025	1.274	0.748	1.1413	0.000542545
ENSMUST00000147605	Nudt7-205	ENSMUSG00000031767	Nudt7	2.811	0	1.709	2.673	2.21	1.797	0.766	0.848	0.729	1.184	0.146	0.697	1.1383	0.0263563
ENSMUST00000071402	Elovl6-201	ENSMUSG00000041220	Elovl6	4.97	4.958	4.804	5.462	4.756	5.146	3.218	4.205	4.465	3.622	3.772	3.988	1.1377	0.000282975
ENSMUST00000194592	Serpinc1-205	ENSMUSG00000026715	Serpinc1	1.431	2.193	3.373	1.936	1.815	1.002	0.868	0.527	0.224	0.053	1.338	1.921	1.1365	0.0270097
ENSMUST00000072438	Cyp2b10-202	ENSMUSG00000030483	Cyp2b10	4.548	4.601	4.614	4.477	4.212	4.907	3.247	3.842	4.033	1.952	3.077	4.39	1.1363	0.0113944
ENSMUST00000230744	Cela1-209	ENSMUSG00000023031	Cela1	2.945	2.73	1.841	3.079	3.051	2.707	1.881	1.858	1.769	1.182	1.421	1.434	1.1347	0.000446491
ENSMUST00000098630	Cib3-201	ENSMUSG00000074240	Cib3	2.5	2.37	2.511	1.614	1.995	2.474	1.358	1.28	0.919	0.876	0.908	1.324	1.1332	7.5715e-05
ENSMUST00000031840	Gpnmb-201	ENSMUSG00000029816	Gpnmb	5.677	5.253	5.418	5.08	5.952	5.642	3.44	4.843	4.352	4.494	4.721	4.374	1.133	0.000814387
ENSMUST00000029270	Ccna2-201	ENSMUSG00000027715	Ccna2	2.223	1.719	1.763	2.211	1.944	2.106	0.745	1.056	0.973	0.623	0.918	0.859	1.132	1.29219e-06
ENSMUST00000219129	Alas1-212	ENSMUSG00000032786	Alas1	2.439	4.166	4.497	4.646	3.841	3.2	1.7	2.362	2.02	3.536	3.786	2.601	1.1307	0.0413826
ENSMUST00000141424	Fermt2-202	ENSMUSG00000037712	Fermt2	3.175	2.629	3.083	3.086	3.164	2.844	1.664	2.758	2.118	1.914	1.36	1.387	1.13	0.000660882
ENSMUST00000045887	Cisd1-201	ENSMUSG00000037710	Cisd1	5.293	4.539	4.991	4.912	5.003	5.25	3.476	4.104	4.08	3.707	3.753	4.092	1.1293	2.51427e-05
ENSMUST00000080361	Akr1c20-202	ENSMUSG00000054757	Akr1c20	6.137	5.269	5.247	5.26	5.135	5.353	3.767	4.766	4.146	4.129	4.224	4.595	1.129	0.000307108
ENSMUST00000206389	Aqp11-205	ENSMUSG00000042797	Aqp11	3.007	2.962	3.186	3.115	3.163	3.2	1.665	2.185	2.249	1.959	1.955	1.863	1.1262	3.67567e-07
ENSMUST00000095147	Dhtkd1-202	ENSMUSG00000025815	Dhtkd1	3.229	3.278	3.49	3.465	3.364	3.868	1.956	2.728	2.563	2.107	2.206	2.379	1.1258	2.14491e-05
ENSMUST00000219183	Hsd17b6-202	ENSMUSG00000025396	Hsd17b6	2.572	2.578	3.612	3.427	3.075	2.833	1.522	2.771	3.03	1.076	1.319	1.652	1.1212	0.0134774
ENSMUST00000066465	Acsm5-201	ENSMUSG00000030972	Acsm5	4.633	4.625	4.601	4.838	4.652	4.464	2.689	4.03	3.592	3.519	3.379	3.886	1.1197	0.000214872
ENSMUST00000036819	9130409I23Rik-201	ENSMUSG00000038768	9130409I23Rik	3.009	1.912	2.42	3.094	2.757	2.327	0.781	1.754	1.493	1.151	1.435	2.191	1.119	0.00201834
ENSMUST00000152023	Nfia-208	ENSMUSG00000028565	Nfia	2.339	2.113	2.282	2.503	2.676	2.565	0.757	1.408	1.81	1.093	1.199	1.5	1.1185	6.40249e-05
ENSMUST00000111913	Odr4-205	ENSMUSG00000006010	Odr4	3.722	4.285	2.27	2.316	2.245	3.223	2.038	2.22	1.964	1.867	1.355	1.907	1.1183	0.01373
ENSMUST00000134660	Srebf1-203	ENSMUSG00000020538	Srebf1	4.457	4.952	4.901	4.829	4.956	4.496	2.967	4.046	3.823	3.614	3.781	3.65	1.1183	8.44007e-05
ENSMUST00000219707	Hsd17b6-204	ENSMUSG00000025396	Hsd17b6	2.718	3.114	3.793	3.84	3.286	3.078	1.746	2.932	2.941	1.241	1.891	2.369	1.1182	0.00704973
ENSMUST00000076443	Ggt6-201	ENSMUSG00000040471	Ggt6	3.071	3.17	2.523	3.192	2.607	2.608	1.119	1.492	2.241	1.97	1.594	2.052	1.1172	0.000376559
ENSMUST00000216558	Ubp1-206	ENSMUSG00000009741	Ubp1	0.181	1.955	1.841	1.647	0.668	1.83	0.451	0.245	0.002	0.216	0.515	0.001	1.1153	0.00543035
ENSMUST00000020169	Enpp3-201	ENSMUSG00000019989	Enpp3	4.238	3.651	4.179	4.238	4.065	4.112	2.585	3.195	3.149	3.308	2.836	2.73	1.1133	2.12513e-05
ENSMUST00000022613	Esco2-201	ENSMUSG00000022034	Esco2	1.943	0.929	1.153	1.415	0.92	1.327	0.059	0.207	0.214	0.178	0.227	0.136	1.111	3.57867e-05
ENSMUST00000022587	Tsc22d1-201	ENSMUSG00000022010	Tsc22d1	5.196	4.39	3.011	3.542	3.771	4.873	3.194	3.284	3.107	2.951	2.847	2.736	1.1107	0.0101558
ENSMUST00000045776	AI182371-201	ENSMUSG00000035875	AI182371	3.635	4.099	3.568	3.588	4.052	4.184	2.676	2.994	2.84	2.106	2.909	2.938	1.1105	9.91004e-05
ENSMUST00000042755	Afp-201	ENSMUSG00000054932	Afp	2.84	2.702	2.588	2.815	2.8	2.947	1.676	1.852	2.176	1.202	1.581	1.55	1.1092	1.46774e-05
ENSMUST00000093800	Pls1-201	ENSMUSG00000049493	Pls1	1.169	1.038	1.197	1.651	1.187	1.644	0.076	0.246	0.263	0.197	0.167	0.299	1.1063	1.89253e-06
ENSMUST00000064941	Nr1d1-201	ENSMUSG00000020889	Nr1d1	3.959	4.153	4.734	4.553	4.883	4.989	3.012	3.738	3.537	3.422	3.569	3.362	1.1052	0.000213057
ENSMUST00000087316	Capn6-201	ENSMUSG00000067276	Capn6	2.742	2.504	2.562	2.383	2.985	2.781	0.871	1.794	1.801	1.601	1.741	1.521	1.1047	6.71807e-05
ENSMUST00000031199	Sult1b1-201	ENSMUSG00000029269	Sult1b1	3.198	1.163	1.841	2.53	2.22	1.774	0.789	0.993	1.56	0.995	0.366	1.403	1.1033	0.00815196
ENSMUST00000217382	Spc24-205	ENSMUSG00000074476	Spc24	1.498	1.327	1.059	1.424	1.297	1.424	0.167	0.547	0.305	0	0.415	0	1.0992	1.73951e-06
ENSMUST00000037839	Zfand1-201	ENSMUSG00000039795	Zfand1	2.209	1.355	2.231	2.216	1.881	1.692	0	1.442	1.779	1.147	0.325	0.327	1.094	0.00744888
ENSMUST00000160847	Hgd-203	ENSMUSG00000022821	Hgd	7.811	6.709	7.31	7.42	7.227	7.559	6.087	6.041	5.945	6.437	6.272	6.705	1.0915	0.000193884
ENSMUST00000020241	Pah-201	ENSMUSG00000020051	Pah	9.374	8.647	9.003	8.946	9.028	9.062	7.493	8.263	8.047	7.526	8.108	8.075	1.0913	5.54022e-05
ENSMUST00000123908	Pkp4-205	ENSMUSG00000026991	Pkp4	2.103	1.973	2.877	1.437	1.689	1.73	0.123	0.721	0.641	1.874	0.086	1.818	1.091	0.0174274
ENSMUST00000164472	Zfp637-210	ENSMUSG00000059689	Zfp637	2.799	2.522	2.033	2.3	2.542	2.433	2.351	2.576	1.591	0.003	0	1.573	1.0892	0.0423777
ENSMUST00000032175	Aldh1l1-201	ENSMUSG00000030088	Aldh1l1	7.565	7.197	7.46	8.104	7.69	8.216	6.428	6.762	7.045	6.268	6.804	6.402	1.0872	0.000287582
ENSMUST00000233344	Smoc2-204	ENSMUSG00000023886	Smoc2	2.273	0.501	0	0.126	2.097	2.266	0.005	0	0.012	0.727	0	0	1.0865	0.0431645
ENSMUST00000006565	Cdc20-201	ENSMUSG00000006398	Cdc20	1.574	1.123	1.342	1.803	1.487	1.802	0.27	0.636	0.359	0.547	0.409	0.397	1.0855	4.3348e-06
ENSMUST00000065987	Abat-201	ENSMUSG00000057880	Abat	6.044	5.652	6.015	6.349	6.098	6.272	4.673	5.211	5.32	4.573	4.874	5.267	1.0853	6.35576e-05
ENSMUST00000159433	Umad1-204	ENSMUSG00000089862	Umad1	2.759	1.656	2.6	0.718	0.609	0.803	0.364	0	0	0.35	0.275	1.655	1.0835	0.0436563
ENSMUST00000001715	Gstt3-201	ENSMUSG00000001665	Gstt3	3.98	3.41	3.751	4.529	3.994	5.058	2.808	3.188	3.779	2.331	2.922	3.202	1.082	0.00584666
ENSMUST00000172529	Hnrnpl-202	ENSMUSG00000015165	Hnrnpl	2.045	2.018	2.394	1.823	2.319	1.6	0	0	1.702	1.863	2.142	0	1.082	0.0357429
ENSMUST00000137846	Epb41-212	ENSMUSG00000028906	Epb41	2.513	2.282	2.324	2.516	2.459	2.829	0.794	2.437	0.81	1.101	2.467	0.833	1.0802	0.0103332
ENSMUST00000031398	Hpd-201	ENSMUSG00000029445	Hpd	9.107	8.381	8.824	9.287	9.167	9.3	7.532	8.192	8.036	7.584	8.087	8.164	1.0785	0.000190086
ENSMUST00000128667	Fktn-203	ENSMUSG00000028414	Fktn	2.128	1.73	0	1.944	2.137	1.795	0.844	1.536	0	0	0.892	0	1.077	0.0292057
ENSMUST00000178241	Depp1-202	ENSMUSG00000048489	Depp1	2.254	1.295	2.734	2.219	2.583	2.929	1.332	1.359	2.031	1.084	0.592	1.156	1.0767	0.00534253
ENSMUST00000149101	Dpyd-204	ENSMUSG00000033308	Dpyd	1.927	1.927	2.648	1.996	2.426	2.641	0.841	1.167	1.123	1.308	1.579	1.089	1.0763	0.000107336
ENSMUST00000201621	Khk-204	ENSMUSG00000029162	Khk	6.643	6.148	6.184	6.407	6.293	6.854	4.965	5.574	5.581	5.101	5.148	5.715	1.0742	8.89445e-05
ENSMUST00000067354	Depp1-201	ENSMUSG00000048489	Depp1	3.511	1.802	3.988	3.12	3.806	3.662	2.013	2.159	3.542	2.249	1.719	1.769	1.073	0.0302385
ENSMUST00000019456	Grb7-201	ENSMUSG00000019312	Grb7	3.815	3.716	4.135	3.982	4.241	4.148	2.48	2.664	3.32	3.363	2.712	3.062	1.0727	9.82519e-05
ENSMUST00000039742	Hykk-201	ENSMUSG00000035878	Hykk	4.575	4.658	4.973	4.845	4.882	4.895	3.54	4.157	4.111	3.317	3.453	3.847	1.0672	4.84153e-05
ENSMUST00000204260	Gpnmb-203	ENSMUSG00000029816	Gpnmb	1.9	1.571	1.398	1.425	2.051	0.45	0.107	0.302	0.214	0.141	0.358	1.273	1.0667	0.00435312
ENSMUST00000020702	Igfbp3-201	ENSMUSG00000020427	Igfbp3	3.448	3.73	4.177	3.889	3.917	3.796	2.655	3.092	2.803	2.689	2.648	2.671	1.0665	4.88079e-06
ENSMUST00000004208	Angptl2-201	ENSMUSG00000004105	Angptl2	2.866	3.144	3.345	3.176	3.435	3.152	1.651	2.53	2.536	1.806	2.259	1.944	1.0653	0.000109541
ENSMUST00000210282	Zbtb45-205	ENSMUSG00000049600	Zbtb45	1.001	0.922	2.118	1.866	1.488	2.123	1.069	0.357	0.634	0.35	0.43	0.29	1.0647	0.00166166
ENSMUST00000183845	Nlrp6-203	ENSMUSG00000038745	Nlrp6	4.243	4.603	4.806	4.778	5.062	4.864	3.387	4.062	4.026	3.478	3.418	3.624	1.0602	9.02785e-05
ENSMUST00000026313	Abhd6-201	ENSMUSG00000025277	Abhd6	2.278	1.961	1.852	2.059	0.111	0.381	0.061	0.058	0.008	1.323	0.077	0.774	1.0568	0.0383343
ENSMUST00000123370	Mlxipl-202	ENSMUSG00000005373	Mlxipl	1.869	2.423	2.697	3.266	2.931	3.098	1.166	1.987	2.003	1.49	1.452	1.857	1.0548	0.00178244
ENSMUST00000142419	Slc6a13-204	ENSMUSG00000030108	Slc6a13	3.102	2.512	2.036	2.597	2.856	2.675	1.45	1.591	1.828	1.359	1.59	1.642	1.053	6.46017e-05
ENSMUST00000067120	Chrna4-201	ENSMUSG00000027577	Chrna4	2.256	1.62	1.132	2.637	0.733	2.164	0.538	0.558	2.444	0.125	0.405	0.161	1.0518	0.046596
ENSMUST00000028603	Fbxo3-201	ENSMUSG00000027180	Fbxo3	4.644	4.327	4.394	4.761	4.395	4.692	3.372	3.585	3.552	3.277	3.364	3.756	1.0512	1.53459e-06
ENSMUST00000092170	Tmem19-201	ENSMUSG00000069520	Tmem19	3.821	3.01	3.66	3.189	4.603	3.769	3.306	2.974	2.785	2.004	1.623	3.065	1.0492	0.0142438
ENSMUST00000112239	Mvk-202	ENSMUSG00000041939	Mvk	1.77	2.665	1.339	1.777	2.596	2.542	1.233	1.987	0.616	0.508	1.57	0.484	1.0485	0.0121532
ENSMUST00000042699	Aldh8a1-201	ENSMUSG00000037542	Aldh8a1	6.67	6.23	6.473	6.621	6.52	6.599	5.073	5.686	5.709	5.43	5.366	5.581	1.0447	4.47304e-06
ENSMUST00000146708	Zbtb20-215	ENSMUSG00000022708	Zbtb20	1.673	2.072	2.006	2.773	1.569	1.731	0.413	1.913	0	0.961	1.352	0.917	1.0447	0.00984107
ENSMUST00000042766	Ppm1k-201	ENSMUSG00000037826	Ppm1k	4.342	3.6	4.618	4.712	4.639	4.665	2.972	3.581	3.618	3.488	3.183	3.469	1.0442	0.000430036
ENSMUST00000116094	Rnf186-201	ENSMUSG00000070661	Rnf186	2.206	1.961	2.722	2.159	2.528	2.547	0.783	1.526	1.459	1.42	1.465	1.22	1.0417	8.38636e-05
ENSMUST00000029645	Tdo2-201	ENSMUSG00000028011	Tdo2	8.225	7.176	7.695	7.699	7.626	7.654	6.13	6.921	6.913	6.325	6.541	7.003	1.0403	0.000412478
ENSMUST00000050004	Rnf125-201	ENSMUSG00000033107	Rnf125	3.302	3.006	3.644	3.773	3.538	3.238	2.103	2.628	3.143	2.273	1.96	2.159	1.0392	0.000648504
ENSMUST00000064547	Isoc2b-201	ENSMUSG00000052605	Isoc2b	3.23	2.653	2.991	3.241	3.384	3.153	1.408	2.377	2.482	1.928	2.065	2.168	1.0373	0.000258338
ENSMUST00000073388	Afmid-201	ENSMUSG00000017718	Afmid	3.116	2.119	2.456	2.904	2.798	2.96	1.253	1.804	1.702	0.735	2.854	1.795	1.035	0.0097293
ENSMUST00000105041	H2-Q1-202	ENSMUSG00000079507	H2-Q1	1.369	0.929	1.885	1.679	1.431	1.302	0	0	0.426	1.96	0	0	1.0348	0.0137753
ENSMUST00000020266	Pbld1-201	ENSMUSG00000112129	Pbld1	1.836	2.053	2.094	2.08	2.649	2.472	0.492	1.603	1.702	1.021	0.846	1.328	1.032	0.00104435
ENSMUST00000054128	Dsg1c-201	ENSMUSG00000034774	Dsg1c	1.561	1.668	1.714	1.272	1.337	1.065	0.283	0.812	0.579	0.277	0.215	0.264	1.0312	2.70778e-05
ENSMUST00000111525	Fmo4-202	ENSMUSG00000026692	Fmo4	3.934	3.454	3.278	3.26	3.128	2.998	1.876	2.664	2.827	1.974	2.029	2.502	1.03	0.000661655
ENSMUST00000051065	Gprin3-201	ENSMUSG00000045441	Gprin3	3.96	3.692	4.177	4.112	4.101	3.957	2.222	3.572	3.429	2.732	2.821	3.051	1.0287	0.000709642
ENSMUST00000029770	Abcd3-201	ENSMUSG00000028127	Abcd3	6.693	6.351	6.567	6.951	6.895	6.876	5.428	5.894	5.66	5.662	5.584	5.937	1.028	7.91814e-06
ENSMUST00000100214	Miga2-202	ENSMUSG00000026858	Miga2	2.913	3.052	3.076	2.973	3.291	3.18	0.114	2.63	2.769	1.941	2.313	2.562	1.026	0.0312647
ENSMUST00000112170	Tlr8-202	ENSMUSG00000040522	Tlr8	2.587	1.885	2.099	1.775	2.461	2.434	1.495	0.573	0.266	1.304	1.853	1.603	1.0245	0.00535675
ENSMUST00000021635	Akr1c18-201	ENSMUSG00000021214	Akr1c18	2.591	1.62	1.577	1.919	2.241	3.476	0.939	1.351	0.762	1.598	1.231	1.397	1.0243	0.00935629
ENSMUST00000005507	Mlxipl-201	ENSMUSG00000005373	Mlxipl	4.681	5.436	5.572	5.894	5.689	5.446	4.046	4.801	4.596	4.39	4.345	4.405	1.0225	0.000431683
ENSMUST00000115054	Fam107b-204	ENSMUSG00000026655	Fam107b	1.681	1.187	1.425	1.612	1.705	1.67	0.396	0.312	0.365	0.652	0.668	0.758	1.0215	4.079e-06
ENSMUST00000226631	AI182371-206	ENSMUSG00000035875	AI182371	6.874	6.587	6.588	6.832	6.682	6.735	5.481	5.907	5.769	5.534	5.766	5.737	1.0173	2.13872e-07
ENSMUST00000136227	Slc26a1-203	ENSMUSG00000046959	Slc26a1	2.656	2.666	2.906	2.819	2.847	2.567	1.273	2.145	1.923	1.51	1.637	1.873	1.0167	2.63035e-05
ENSMUST00000021630	Akr1c6-201	ENSMUSG00000021210	Akr1c6	9.502	8.733	8.986	8.915	8.981	9.12	7.589	8.472	8.044	7.851	8.112	8.083	1.0143	8.44607e-05
ENSMUST00000109410	Ces2e-202	ENSMUSG00000031886	Ces2e	7.591	6.601	7.152	7.454	7.172	7.682	5.993	6.554	6.542	5.909	6.186	6.382	1.0143	0.000423989
ENSMUST00000079472	Aadat-201	ENSMUSG00000057228	Aadat	5.208	4.379	4.732	4.895	4.575	4.981	3.721	4.062	3.826	3.677	3.467	3.934	1.0138	4.48223e-05
ENSMUST00000224514	Mat1a-202	ENSMUSG00000037798	Mat1a	3.047	2.732	2.849	2.988	2.719	2.802	1.68	1.997	1.617	1.744	1.92	2.1	1.0132	9.30723e-07
ENSMUST00000029795	Rorc-201	ENSMUSG00000028150	Rorc	3.638	3.663	3.771	2.782	4.031	4.025	2.662	2.093	2.566	2.872	2.723	2.951	1.0072	0.00118007
ENSMUST00000147250	Adamts7-207	ENSMUSG00000032363	Adamts7	0.805	1.032	1.586	1.081	1.361	1.417	0.162	0.269	0.374	0	0.44	0	1.0062	3.08164e-05
ENSMUST00000102840	Ass1-201	ENSMUSG00000076441	Ass1	9.2	9.024	9.446	9.817	9.518	9.933	8.343	8.578	8.718	8.034	8.761	8.475	1.0048	0.000231402
ENSMUST00000172761	Dyrk1b-203	ENSMUSG00000002409	Dyrk1b	1.701	1.862	2.66	2.697	2.658	2.806	1.607	1.533	0.606	1.349	1.592	1.695	1.0003	0.0030036
ENSMUST00000034911	Tinag-201	ENSMUSG00000032357	Tinag	2.246	1.821	1.973	2.008	2.028	1.904	0.58	1.183	1.254	0.666	0.96	1.337	1	3.51722e-05
ENSMUST00000044113	Ago2-201	ENSMUSG00000036698	Ago2	2.311	2.979	2.81	2.633	2.814	2.756	3.871	3.37	3.503	3.862	3.88	3.817	-1	1.66632e-05
ENSMUST00000033828	Gas6-201	ENSMUSG00000031451	Gas6	3.48	3.874	3.876	3.739	3.885	4.001	4.637	4.457	4.587	5.356	5.044	4.774	-1	7.42414e-05
ENSMUST00000015003	E2f4-201	ENSMUSG00000014859	E2f4	2.225	2.986	2.785	2.759	2.935	2.718	3.971	3.52	3.431	3.858	3.809	3.821	-1.0003	3.1406e-05
ENSMUST00000161576	Herpud1-205	ENSMUSG00000031770	Herpud1	5.57	5.839	5.935	5.768	6.161	6.055	7.442	6.952	6.754	6.438	6.864	6.885	-1.0012	8.76427e-05
ENSMUST00000026911	Ccr1-201	ENSMUSG00000025804	Ccr1	1.464	1.399	1.489	1	1.243	1.328	2.272	1.914	2.131	2.664	2.481	2.469	-1.0013	2.03752e-05
ENSMUST00000026635	Farp1-201	ENSMUSG00000025555	Farp1	2.405	3.27	3.006	2.854	3.073	2.783	4.177	3.655	3.768	4.016	3.962	3.825	-1.002	3.74853e-05
ENSMUST00000040677	Eepd1-201	ENSMUSG00000036611	Eepd1	2.73	3.073	3.04	3.167	2.883	3.143	4.281	3.897	4.079	3.915	4.052	3.828	-1.0027	1.06613e-06
ENSMUST00000017881	Mmp9-201	ENSMUSG00000017737	Mmp9	0.687	1.095	2.11	0.636	0.897	1.026	1.862	1.75	2.036	2.392	2.246	2.184	-1.0032	0.00194317
ENSMUST00000045114	Rpf2-201	ENSMUSG00000038510	Rpf2	1.152	1.483	0.143	0.203	0.135	1.067	2.406	1.219	2.1	2.052	0.436	1.99	-1.0033	0.0272423
ENSMUST00000101492	E330009J07Rik-202	ENSMUSG00000037172	E330009J07Rik	2.018	2.265	2.044	1.781	1.866	1.799	2.937	2.937	3.001	2.763	2.87	3.297	-1.0053	2.44133e-06
ENSMUST00000031447	Anxa3-201	ENSMUSG00000029484	Anxa3	3.08	2.659	2.634	2.25	2.117	2.472	3.01	3.32	3.364	3.783	3.769	4	-1.0057	0.000626356
ENSMUST00000034093	Eif2ak3-201	ENSMUSG00000031668	Eif2ak3	2.428	2.947	2.729	2.512	2.936	2.747	3.753	3.47	3.547	4.009	3.848	3.708	-1.006	6.95256e-06
ENSMUST00000035960	Haus8-201	ENSMUSG00000035439	Haus8	0.792	1.161	1.332	0.556	1.424	0.808	2.452	1.714	1.455	2.179	2.746	1.564	-1.0062	0.00275503
ENSMUST00000135007	Tgif1-207	ENSMUSG00000047407	Tgif1	1.112	1.156	1.799	0.927	1.517	0.799	2.541	1.217	2.076	2.517	2.674	2.332	-1.0078	0.00363388
ENSMUST00000109605	Atf4-201	ENSMUSG00000042406	Atf4	4.802	5.477	4.987	4.884	5.046	4.778	6.43	5.502	5.845	6.127	6.096	6.026	-1.0087	0.00011244
ENSMUST00000054356	Mtmr11-201	ENSMUSG00000045934	Mtmr11	1.503	2.24	1.969	1.878	1.945	1.736	3.027	2.787	2.813	2.847	2.75	3.11	-1.0105	5.92455e-06
ENSMUST00000167545	Sema6b-202	ENSMUSG00000001227	Sema6b	0.896	0.372	1.17	1.178	1.027	1.239	2.034	1.57	1.8	2.202	2.12	2.221	-1.0108	0.000131774
ENSMUST00000132668	Nfkb1-203	ENSMUSG00000028163	Nfkb1	1.599	2.065	1.647	1.252	1.713	1.601	2.939	2.517	2.289	3.227	2.485	2.493	-1.0122	0.000206193
ENSMUST00000221560	Ero1lb-203	ENSMUSG00000057069	Ero1lb	1.727	2.166	1.005	0.891	2.402	2.076	3.089	2.657	2.57	2.667	2.46	2.904	-1.0133	0.00413858
ENSMUST00000086580	Yap1-202	ENSMUSG00000053110	Yap1	2.871	3.064	3.114	3.442	3.378	3.47	4.339	4.204	4.126	4.398	4.098	4.254	-1.0133	3.37135e-06
ENSMUST00000220811	Ero1lb-202	ENSMUSG00000057069	Ero1lb	3.533	4.011	2.218	2.145	4.044	3.743	4.617	4.482	4.162	4.129	4.24	4.149	-1.0142	0.0197787
ENSMUST00000032949	Coro1a-201	ENSMUSG00000030707	Coro1a	2.545	2.05	2.538	1.938	1.87	2.125	2.964	2.856	3.149	3.423	3.374	3.385	-1.0142	6.74442e-05
ENSMUST00000022428	Rnase4-201	ENSMUSG00000021876	Rnase4	5.859	5.816	5.985	5.928	5.98	6.34	7.035	6.289	6.575	7.899	7.559	6.639	-1.0147	0.00335117
ENSMUST00000071064	Insig2-202	ENSMUSG00000003721	Insig2	1.832	1.082	1.33	2.653	1.28	2.679	2.971	2.39	3.005	3.037	2.552	2.999	-1.0163	0.00844853
ENSMUST00000221657	Fktn-204	ENSMUSG00000028414	Fktn	0.008	0.034	1.518	0.027	0.084	0.044	1.423	0.843	1.569	1.236	1.072	1.672	-1.0167	0.00439489
ENSMUST00000105336	Dot1l-201	ENSMUSG00000061589	Dot1l	1.465	2.202	2.064	2.131	2.172	2.007	2.93	2.739	2.647	3.337	3.255	3.234	-1.0168	0.000100603
ENSMUST00000204146	Cyp26b1-204	ENSMUSG00000063415	Cyp26b1	1.014	2.172	3.222	2.525	1.312	3.459	3.038	2.724	3.956	3.671	3.246	3.171	-1.017	0.0444196
ENSMUST00000045756	S100a10-201	ENSMUSG00000041959	S100a10	7.602	7.241	6.91	7.215	6.712	6.947	8.23	7.755	7.907	8.194	8.076	8.573	-1.018	0.000154575
ENSMUST00000109271	Mier3-202	ENSMUSG00000032727	Mier3	0	0	0	1.093	0	0	1.057	1.145	1.51	1.002	1.29	1.198	-1.0182	0.000417611
ENSMUST00000212291	Mt1-203	ENSMUSG00000031765	Mt1	0.576	0.336	0.241	0.296	0.517	0.357	1.38	0.47	0.93	2.118	1.917	1.617	-1.0182	0.00276717
ENSMUST00000026546	Adam8-201	ENSMUSG00000025473	Adam8	1.956	2.144	1.478	1.54	1.611	2.342	2.181	3.188	2.778	3.646	2.747	2.647	-1.0193	0.0022525
ENSMUST00000050104	Gprc5a-201	ENSMUSG00000046733	Gprc5a	0.118	0.233	0.134	0.079	0.107	0.229	1.008	0.939	0.896	1.482	1.117	1.578	-1.02	7.6801e-06
ENSMUST00000102628	Yrdc-201	ENSMUSG00000028889	Yrdc	1.873	2.912	2.223	2.17	2.262	1.777	3.401	3.083	2.94	3.393	3.234	3.288	-1.0203	0.000199403
ENSMUST00000100635	Fam84b-201	ENSMUSG00000072568	Fam84b	1.661	2.276	1.777	1.657	1.855	1.987	3.32	2.822	2.37	2.821	3.068	2.935	-1.0205	8.35241e-05
ENSMUST00000027168	Raph1-201	ENSMUSG00000026014	Raph1	1.757	1.436	1.319	1.594	0	1.232	2.012	1.878	2.489	2.638	2.171	2.287	-1.0228	0.00462144
ENSMUST00000009236	Derl3-201	ENSMUSG00000009092	Derl3	1.421	1.101	1.55	0.895	1.688	0.305	2.638	2.299	1.849	1.522	2.41	2.381	-1.0232	0.00342867
ENSMUST00000107619	Klf4-201	ENSMUSG00000003032	Klf4	0.786	1.173	1.13	1.137	1.031	0.799	1.93	1.811	1.623	2.479	2.203	2.152	-1.0237	3.2637e-05
ENSMUST00000029679	Cks1b-201	ENSMUSG00000028044	Cks1b	2.305	1.935	1.907	1.237	1.722	1.862	3.153	2.786	2.803	2.56	2.812	3.002	-1.0247	9.8573e-05
ENSMUST00000031435	Kdm2b-201	ENSMUSG00000029475	Kdm2b	0.723	0.158	0.015	1.572	1.615	1.391	1.991	1.976	1.723	2.018	1.888	2.026	-1.0247	0.00615063
ENSMUST00000106697	Arsg-203	ENSMUSG00000020604	Arsg	3.048	3.051	0.74	2.597	2.806	2.924	3.797	3.624	3.79	3.435	3.351	3.326	-1.0262	0.0208202
ENSMUST00000024119	Trip6-201	ENSMUSG00000023348	Trip6	2.347	3.089	2.838	2.717	2.867	2.823	3.969	3.568	3.47	3.9	3.986	3.945	-1.0262	1.98138e-05
ENSMUST00000113697	Tpm1-213	ENSMUSG00000032366	Tpm1	2.751	2.769	3.057	2.458	2.866	3.192	4.012	3.507	4.199	3.87	3.989	3.676	-1.0267	3.63226e-05
ENSMUST00000159910	Vcan-206	ENSMUSG00000021614	Vcan	0	0.761	0	0.006	0	0	0.867	1.05	1.079	1.508	1.34	1.088	-1.0275	6.69019e-05
ENSMUST00000228087	Rbfox2-209	ENSMUSG00000033565	Rbfox2	0.789	2.32	2.142	2.199	0.267	1.794	2.767	2.662	2.443	2.466	2.67	2.672	-1.0282	0.0153598
ENSMUST00000029377	Tm4sf4-201	ENSMUSG00000027801	Tm4sf4	6.12	5.894	5.99	5.752	5.894	5.818	6.906	6.729	6.839	7.1	6.963	7.101	-1.0283	1.53983e-07
ENSMUST00000149700	Plin2-207	ENSMUSG00000028494	Plin2	1.347	1.875	2.652	1.479	1.667	2.649	3.696	3.785	3.344	2.554	2.176	2.286	-1.0287	0.0211409
ENSMUST00000234803	Socs5-203	ENSMUSG00000037104	Socs5	1.136	1.38	0.082	0.697	0.111	1.112	1.923	1.868	1.725	1.757	1.826	1.593	-1.029	0.00123235
ENSMUST00000074733	Sept11-201	ENSMUSG00000058013	2019-09-11	3.166	3.672	3.5	2.984	3.281	3.081	4.59	4.234	4.354	4.255	4.162	4.266	-1.0295	8.01528e-06
ENSMUST00000067485	Slc30a7-201	ENSMUSG00000054414	Slc30a7	1.765	1.922	3.232	3.001	3.018	2.961	3.758	3.802	3.809	3.359	3.559	3.795	-1.0305	0.003338
ENSMUST00000032183	Tmem43-201	ENSMUSG00000030095	Tmem43	2.722	3.119	2.963	2.794	2.996	2.74	3.836	3.768	3.723	4.068	4.049	4.083	-1.0322	6.46264e-07
ENSMUST00000029477	Slc25a24-201	ENSMUSG00000040322	Slc25a24	1.847	2.319	2.07	1.844	2.001	1.762	2.731	2.829	2.742	3.424	3.046	3.265	-1.0323	3.13892e-05
ENSMUST00000105686	Slc25a33-201	ENSMUSG00000028982	Slc25a33	1.977	2.416	2.4	2.271	2.566	2.206	3.286	3.451	3.216	3.396	3.06	3.621	-1.0323	4.34876e-06
ENSMUST00000151289	Sgms1-212	ENSMUSG00000040451	Sgms1	2.008	2.829	2.298	1.973	2.311	2.243	2.883	3.078	2.932	3.858	3.524	3.583	-1.0327	0.000525383
ENSMUST00000150843	Pank2-204	ENSMUSG00000037514	Pank2	0.564	0.774	1.103	0.877	0.132	1.545	2.567	2.068	2.479	2.297	0.858	0.922	-1.0327	0.0195675
ENSMUST00000131086	Arhgap22-203	ENSMUSG00000063506	Arhgap22	0.338	0.354	0.194	0.429	0.323	0.313	0.781	1.26	0.627	2.221	1.598	1.662	-1.033	0.00178217
ENSMUST00000095078	Lrrc8a-201	ENSMUSG00000007476	Lrrc8a	3.088	3.592	3.634	3.704	2.925	3.783	4.585	4.488	3.705	4.623	4.654	4.869	-1.033	0.000842034
ENSMUST00000032561	Vasp-201	ENSMUSG00000030403	Vasp	2.329	3.028	3.058	2.663	2.946	2.448	3.787	3.386	3.641	3.995	3.948	3.917	-1.0337	6.73169e-05
ENSMUST00000016771	Myh9-201	ENSMUSG00000022443	Myh9	4.977	5.809	5.638	5.429	5.602	5.469	6.585	6.277	6.536	6.633	6.639	6.457	-1.0338	1.14604e-05
ENSMUST00000037994	Slfn1-201	ENSMUSG00000078763	Slfn1	0.799	0.712	1.247	0.786	0.651	0.667	1.437	1.49	1.506	2.584	1.83	2.223	-1.0347	0.00063341
ENSMUST00000037739	Gnl3-201	ENSMUSG00000042354	Gnl3	2.469	2.433	2	1.971	1.958	1.941	3.336	3.043	2.656	3.434	3.102	3.411	-1.035	6.65979e-05
ENSMUST00000032667	Siglece-201	ENSMUSG00000030474	Siglece	1.05	1.457	2.048	1.422	1.325	1.445	2.435	2.155	2.459	2.881	2.508	2.519	-1.035	8.65255e-05
ENSMUST00000021609	Golga5-201	ENSMUSG00000021192	Golga5	0.685	0.313	0.18	0.623	0.629	1.528	0.892	0.653	2.181	2.228	1.76	2.455	-1.0352	0.0170598
ENSMUST00000162057	Cldnd1-204	ENSMUSG00000022744	Cldnd1	0	0	0	0	0	0	0.929	1.732	0	0.63	1.889	1.033	-1.0355	0.00472921
ENSMUST00000111302	Ufc1-202	ENSMUSG00000062963	Ufc1	2.033	2.069	2.911	3.699	2.416	1.75	4.599	3.281	4.371	2.751	2.949	3.141	-1.0357	0.0372805
ENSMUST00000037315	Abhd2-201	ENSMUSG00000039202	Abhd2	5.414	6.447	5.759	5.433	5.65	5.347	6.956	6.52	6.361	6.888	6.765	6.778	-1.0363	0.00029187
ENSMUST00000080411	Morf4l2-202	ENSMUSG00000031422	Morf4l2	4.261	3.704	4.393	3.536	4.851	3.519	4.012	5.791	5.829	4.314	4.551	5.986	-1.0365	0.0341853
ENSMUST00000199195	Mrpl52-204	ENSMUSG00000010406	Mrpl52	0.735	0.84	0.85	0.524	0.923	0.606	2.389	1.635	1.411	2.17	1.308	1.787	-1.037	0.000222723
ENSMUST00000102881	Plek-202	ENSMUSG00000020120	Plek	2.711	2.649	2.472	2.519	2.772	2.807	3.53	3.393	3.314	4.222	3.97	3.724	-1.0372	5.08381e-05
ENSMUST00000114033	Ehmt2-204	ENSMUSG00000013787	Ehmt2	0.296	0	0	0.375	0	0	1.049	0	1.949	0.179	1.41	2.31	-1.0377	0.0228908
ENSMUST00000054002	Socs3-201	ENSMUSG00000053113	Socs3	1.313	2.412	3.087	1.779	1.61	2.2	3.421	2.348	2.367	3.972	3.529	2.991	-1.0378	0.0196549
ENSMUST00000058096	Nsd2-201	ENSMUSG00000057406	Nsd2	2.057	2.311	0	0	2.108	2.066	2.564	2.429	2.244	2.525	2.656	2.354	-1.0383	0.0459767
ENSMUST00000152420	Osgin1-206	ENSMUSG00000074063	Osgin1	2.885	3.986	3.793	3.866	2.529	3.517	4.641	3.818	4.583	4.314	3.657	5.797	-1.039	0.0249033
ENSMUST00000134863	Irf9-203	ENSMUSG00000002325	Irf9	1.022	1.467	1.456	1.756	1.809	1.511	2.316	2.109	2.554	3.051	2.478	2.748	-1.0392	0.000155119
ENSMUST00000111230	Tagln2-202	ENSMUSG00000026547	Tagln2	4.193	4.195	4.429	4.024	4.005	4.032	5.112	5.058	5.224	5.153	5.397	5.172	-1.0397	1.73218e-07
ENSMUST00000025582	Ms4a6d-201	ENSMUSG00000024679	Ms4a6d	2.457	2.105	2.598	2.104	2.271	2.061	3.246	2.929	2.976	3.811	3.355	3.518	-1.0398	8.07778e-05
ENSMUST00000102843	Rtn4-205	ENSMUSG00000020458	Rtn4	2.125	2.906	0	2.407	2.138	1.37	3.085	2.439	2.72	3.061	2.882	3.003	-1.0407	0.0359788
ENSMUST00000038753	Sh3pxd2b-201	ENSMUSG00000040711	Sh3pxd2b	1.426	1.867	1.701	1.396	1.866	1.434	2.459	2.44	2.553	2.865	2.823	2.797	-1.0412	6.10074e-06
ENSMUST00000111899	Pprc1-203	ENSMUSG00000055491	Pprc1	0.888	1.619	0.819	0.476	1.296	1.019	2.163	2.031	1.523	1.902	2.119	2.626	-1.0412	0.000772472
ENSMUST00000076991	4930453N24Rik-201	ENSMUSG00000059920	4930453N24Rik	3.042	1.249	2.845	2.91	2.065	1.065	2.356	3.448	3.205	3.374	3.515	3.532	-1.0423	0.0267745
ENSMUST00000022722	Acod1-201	ENSMUSG00000022126	Acod1	0.175	0.161	0.683	0.078	0.185	0.139	1.113	0.67	0.813	2.606	1.199	1.287	-1.0445	0.00546214
ENSMUST00000113265	Foxp4-204	ENSMUSG00000023991	Foxp4	1.24	1.845	1.237	0.547	1.69	1.403	2.477	2.669	1.837	2.545	2.352	2.369	-1.0478	0.00075333
ENSMUST00000031081	Pi4k2b-201	ENSMUSG00000029186	Pi4k2b	3.344	2.074	3.141	2.795	3.171	1.533	3.879	3.787	3.575	2.779	4.121	4.211	-1.049	0.0158651
ENSMUST00000094276	Zbtb18-202	ENSMUSG00000063659	Zbtb18	1.542	1.187	1.652	1.475	0	1.213	2.195	2.238	1.961	1.744	2.472	2.76	-1.0502	0.00446357
ENSMUST00000026217	Chuk-201	ENSMUSG00000025199	Chuk	3.767	3.711	2.229	2.394	3.765	2.233	3.945	4.101	4.039	4.069	4.046	4.204	-1.0508	0.00971832
ENSMUST00000005255	Wisp1-201	ENSMUSG00000005124	Wisp1	1.216	1.559	1.13	1.036	1.406	0.154	1.409	2.109	1.719	2.585	2.465	2.527	-1.0522	0.0038843
ENSMUST00000048486	Fgg-201	ENSMUSG00000033860	Fgg	9.758	9.659	9.638	9.678	9.551	9.803	11.044	10.581	10.688	10.823	10.79	10.484	-1.0538	3.15785e-07
ENSMUST00000106243	Pabpc4-204	ENSMUSG00000011257	Pabpc4	0.329	1.509	0.304	1.229	1.209	1.051	1.798	2.226	2.224	1.291	2.045	2.37	-1.0538	0.00240579
ENSMUST00000102824	Ifit1-201	ENSMUSG00000034459	Ifit1	2.392	1.827	1.665	1.912	1.735	1.697	2.203	2.688	2.471	4.047	2.945	3.202	-1.0547	0.00436114
ENSMUST00000033490	Ccdc120-201	ENSMUSG00000031150	Ccdc120	0.909	1.499	1.314	1.272	1.209	1.422	2.381	2.145	1.976	2.429	2.454	2.573	-1.0555	6.58585e-06
ENSMUST00000045807	Tsr1-201	ENSMUSG00000038335	Tsr1	2.101	2.307	1.852	1.727	1.876	1.722	3.196	2.779	2.778	3.02	2.819	3.332	-1.0565	1.39376e-05
ENSMUST00000009789	P4ha1-201	ENSMUSG00000019916	P4ha1	0.927	2.366	1.984	0.793	1.197	1.938	2.976	1.402	2.769	3.283	3.328	1.791	-1.0573	0.0311776
ENSMUST00000069285	Stx3-202	ENSMUSG00000041488	Stx3	1.02	1.246	1.198	0.888	1.152	0.931	2.129	1.915	1.394	2.692	2.235	2.42	-1.0583	0.00025913
ENSMUST00000029865	Trp53inp1-201	ENSMUSG00000028211	Trp53inp1	4.599	3.207	4.336	3.615	3.968	4.293	5.163	4.306	4.803	5.604	5.056	5.436	-1.0583	0.00392482
ENSMUST00000015049	Dnajb9-201	ENSMUSG00000014905	Dnajb9	5.957	6.153	5.856	5.492	5.805	5.536	7.117	7.086	6.693	6.66	6.693	6.909	-1.0598	1.23492e-05
ENSMUST00000048967	Cpe-201	ENSMUSG00000037852	Cpe	1.975	1.781	1.649	2.114	2.67	2.299	2.499	2.513	2.826	3.955	3.606	3.454	-1.0608	0.00463323
ENSMUST00000121044	Btc-201	ENSMUSG00000082361	Btc	1.612	1.081	1.325	1.51	1.336	1.26	2.419	1.752	2.249	2.41	2.805	2.857	-1.0613	0.00016331
ENSMUST00000033880	Eif4ebp1-201	ENSMUSG00000031490	Eif4ebp1	3.021	3.076	3.058	2.745	3.156	3.054	4.032	3.81	3.696	4.252	4.265	4.427	-1.062	9.77384e-06
ENSMUST00000026976	Get4-201	ENSMUSG00000025858	Get4	1.237	1.779	1.304	1.293	1.281	1.105	3.391	1.931	3.323	1.552	1.985	2.19	-1.0622	0.00910007
ENSMUST00000183663	Il6st-203	ENSMUSG00000021756	Il6st	4.816	4.785	4.802	4.549	5.37	4.645	6.199	5.879	5.989	5.672	5.549	6.06	-1.0635	4.02802e-05
ENSMUST00000038893	Rcc2-201	ENSMUSG00000040945	Rcc2	2.918	2.996	3.407	2.917	2.932	3.064	4.397	3.839	3.893	3.983	4.044	4.47	-1.0653	1.17423e-05
ENSMUST00000042141	Dhx9-201	ENSMUSG00000042699	Dhx9	2.961	3.017	2.358	2.693	1.773	2.117	3.852	3.728	3.24	4.065	3.152	3.284	-1.067	0.00179254
ENSMUST00000221089	Trmt61a-203	ENSMUSG00000060950	Trmt61a	1.12	0.737	0.571	0.638	0.966	0.631	1.743	1.658	1.401	1.908	1.833	2.524	-1.0673	0.000130099
ENSMUST00000029445	Nras-201	ENSMUSG00000027852	Nras	3.392	3.584	1.854	1.49	3.345	3.206	4.3	3.931	3.828	2.672	4.251	4.298	-1.0682	0.0379334
ENSMUST00000005548	Hmox1-201	ENSMUSG00000005413	Hmox1	4.881	4.589	4.903	4.323	4.762	4.511	5.844	5.287	5.398	6.039	5.895	5.915	-1.0682	4.61423e-05
ENSMUST00000142737	Blvra-204	ENSMUSG00000001999	Blvra	1.883	0.312	1.299	0.509	0.173	0.651	1.361	1.815	1.596	2.098	2.158	2.209	-1.0683	0.00544159
ENSMUST00000139284	Slc39a14-204	ENSMUSG00000022094	Slc39a14	1.304	1.401	1.492	1.413	1.794	1.348	2.635	1.661	2.282	2.715	3.067	2.807	-1.0692	0.000552459
ENSMUST00000100497	Actb-201	ENSMUSG00000029580	Actb	8.152	8.997	8.605	8.381	8.487	8.372	9.75	9.325	9.615	9.728	9.667	9.328	-1.0698	1.8772e-05
ENSMUST00000050149	Mical2-203	ENSMUSG00000038244	Mical2	2.214	2.97	2.716	2.251	2.259	2.087	3.291	3.388	3.702	3.414	3.547	3.584	-1.0715	3.89e-05
ENSMUST00000087216	Nfxl1-202	ENSMUSG00000072889	Nfxl1	2.659	2.322	2.438	1.971	2.35	2.14	3.747	3.323	3.107	3.464	3.221	3.448	-1.0717	1.12676e-05
ENSMUST00000103122	Tgm2-201	ENSMUSG00000037820	Tgm2	5.793	6.199	6.056	5.905	5.972	5.848	6.846	6.754	6.999	7.335	7.35	6.929	-1.0733	4.12347e-06
ENSMUST00000101049	Elac2-202	ENSMUSG00000020549	Elac2	2.317	0.94	1.536	2.099	1.755	1.72	3.341	2.167	3.307	2.227	3.151	2.624	-1.075	0.00432757
ENSMUST00000016672	Mapkapk2-201	ENSMUSG00000016528	Mapkapk2	3.723	4.093	4.227	4.09	4.243	4.171	5.174	4.741	4.821	5.527	5.339	5.396	-1.0752	3.46802e-05
ENSMUST00000041093	Creb3l2-201	ENSMUSG00000038648	Creb3l2	2.581	3.319	3.036	2.894	3.092	3.147	4.354	3.857	4.004	4.089	4.186	4.033	-1.0757	5.84684e-06
ENSMUST00000039926	Dusp8-201	ENSMUSG00000037887	Dusp8	0.33	0.769	0.384	0.555	0.509	0.521	1.578	1.064	0.897	2.217	2.019	1.755	-1.077	0.000670711
ENSMUST00000108594	Elp5-201	ENSMUSG00000018565	Elp5	1.516	0	0	2.309	1.059	1.355	1.69	1.532	1.422	2.81	2.529	2.72	-1.0773	0.0382789
ENSMUST00000040404	Ly6d-201	ENSMUSG00000034634	Ly6d	4.652	4.371	4.272	4.225	4.305	4.754	4.874	5.166	5.459	6.082	5.793	5.669	-1.0773	0.000305506
ENSMUST00000045866	Ddx21-201	ENSMUSG00000020075	Ddx21	3.196	3.424	2.988	2.962	3.042	2.9	4.369	4.015	3.881	4.273	4.221	4.22	-1.0778	1.62992e-06
ENSMUST00000038677	Rrp12-201	ENSMUSG00000035049	Rrp12	1.706	2.208	1.622	1.755	1.625	1.425	2.86	2.534	2.578	2.914	2.798	3.134	-1.0795	1.68763e-05
ENSMUST00000029175	Src-201	ENSMUSG00000027646	Src	1.525	1.984	0	1.49	2.145	1.792	2.522	2.55	2.559	1.321	3.099	3.364	-1.0798	0.0297956
ENSMUST00000159283	Manf-202	ENSMUSG00000032575	Manf	5.886	5.578	5.064	4.642	4.605	4.624	6.616	6.293	6.137	5.725	6.007	6.112	-1.0818	0.00174439
ENSMUST00000020227	Cry1-201	ENSMUSG00000020038	Cry1	1.177	1.502	1.114	1.456	1.209	1.347	2.744	2.281	2.451	2.252	2.176	2.396	-1.0825	1.20339e-06
ENSMUST00000111963	Etv6-202	ENSMUSG00000030199	Etv6	1.096	0.951	2.071	0.547	2.238	1.719	2.795	2.154	2.387	2.875	2.51	2.406	-1.0842	0.00439739
ENSMUST00000170002	Papola-215	ENSMUSG00000021111	Papola	0.393	0.384	0	0	1.379	0	1.457	1.639	1.651	2.103	1.83	0	-1.0873	0.0154696
ENSMUST00000075588	Tnfrsf22-201	ENSMUSG00000010751	Tnfrsf22	0.43	0.629	0.283	0.38	0.434	0.073	1.201	1.109	0.729	2.13	1.736	1.85	-1.0877	0.000779287
ENSMUST00000002389	Tgm1-201	ENSMUSG00000022218	Tgm1	0.535	1.041	1.59	0.292	1.289	1.703	3.138	1.525	1.71	1.698	3.216	1.69	-1.0878	0.0207723
ENSMUST00000226124	Arfgap3-202	ENSMUSG00000054277	Arfgap3	1.768	1.881	1.727	1.155	1.731	0.661	2.651	2.735	2.513	2.395	2.219	2.942	-1.0887	0.000610915
ENSMUST00000071065	Nfil3-201	ENSMUSG00000056749	Nfil3	2.347	2.686	2.689	2.514	2.704	2.97	4.139	3.223	3.26	4.288	3.773	3.761	-1.089	0.000262667
ENSMUST00000047721	Rrp9-201	ENSMUSG00000041506	Rrp9	1.512	1.49	1.581	1.573	1.253	1.321	2.716	2.337	2.303	2.54	2.582	2.803	-1.0918	6.23484e-07
ENSMUST00000029666	Papss1-201	ENSMUSG00000028032	Papss1	0.19	0.366	0.263	0.106	0	0.359	2.743	2.252	1.533	0.533	0.487	0.294	-1.093	0.0276894
ENSMUST00000004203	Ppan-201	ENSMUSG00000004100	Ppan	1.886	2.318	1.617	1.62	2.173	1.87	3.219	2.882	2.883	2.856	3.153	3.05	-1.0932	9.19997e-06
ENSMUST00000111881	Nfkb2-202	ENSMUSG00000025225	Nfkb2	1.46	1.529	1.947	1.658	1.884	1.002	2.612	2.261	2.803	2.938	2.191	3.239	-1.094	0.000485756
ENSMUST00000128055	Actg1-205	ENSMUSG00000062825	Actg1	0.338	0.441	0.363	0.842	0.721	0.503	1.648	2.944	1.198	1.102	1.964	0.919	-1.0945	0.00620915
ENSMUST00000044509	Tspyl2-201	ENSMUSG00000041096	Tspyl2	1.353	1.225	1.498	1.407	1.899	1.182	3.332	2.755	2.488	2.055	2.579	1.923	-1.0947	0.000839415
ENSMUST00000095267	Jund-201	ENSMUSG00000071076	Jund	3.502	4.136	3.998	3.852	4.084	3.974	4.726	4.558	4.753	5.359	5.351	5.378	-1.0965	0.000123691
ENSMUST00000088013	Myrf-201	ENSMUSG00000036098	Myrf	2.167	2.793	2.742	2.167	2.669	2.71	3.735	3.232	3.548	3.649	3.832	3.835	-1.0972	2.76638e-05
ENSMUST00000055022	Tpra1-201	ENSMUSG00000002871	Tpra1	1.241	1.008	0.124	0.071	0.069	0.286	1.573	1.158	1.605	1.859	1.561	1.628	-1.0975	0.000804144
ENSMUST00000089119	Rnaset2b-201	ENSMUSG00000094724	Rnaset2b	0.972	1.571	1.995	2.017	1.817	1.532	3.629	1.692	2.803	2.898	1.733	3.74	-1.0985	0.0195338
ENSMUST00000229854	Pcbp2-216	ENSMUSG00000056851	Pcbp2	2.887	4.012	3.389	3.009	4.271	2.357	2.912	4.523	4.685	4.714	4.492	5.196	-1.0995	0.0296696
ENSMUST00000091237	Atp11a-202	ENSMUSG00000031441	Atp11a	0	0	1.321	0	1.102	1.294	2.023	1.68	1.754	2.522	2.338	0	-1.1	0.0386228
ENSMUST00000026442	Tepsin-201	ENSMUSG00000025377	Tepsin	0	0	0	0	0	0	1.882	1.504	1.526	0	1.691	0	-1.1005	0.0108204
ENSMUST00000047131	Ipo4-201	ENSMUSG00000002319	Ipo4	2.741	2.703	2.555	2.587	2.688	2.283	3.821	3.417	3.702	3.854	3.246	4.12	-1.1005	2.00008e-05
ENSMUST00000055808	Ywhag-201	ENSMUSG00000051391	Ywhag	4.438	5.076	4.713	4.591	4.837	4.568	5.77	5.573	5.587	5.885	5.867	6.145	-1.1007	5.94916e-06
ENSMUST00000163694	Pkm-202	ENSMUSG00000032294	Pkm	1.087	1.053	1.346	0.831	1.157	0.625	1.767	1.782	2.261	2.454	2.211	2.232	-1.1013	3.13459e-05
ENSMUST00000024118	Clec4n-201	ENSMUSG00000023349	Clec4n	2.171	2.027	2.13	2.046	1.681	1.897	3.311	2.923	2.831	3.033	3.305	3.168	-1.1032	1.49382e-06
ENSMUST00000071642	Mdn1-201	ENSMUSG00000058006	Mdn1	1.711	2.201	1.774	1.751	1.984	1.686	3.158	2.713	2.71	3.048	2.973	3.132	-1.1045	2.46882e-06
ENSMUST00000124226	Armcx4-201	ENSMUSG00000049804	Armcx4	0.875	1.284	1.303	1.202	1.115	1.23	2.618	1.825	2.254	2.372	2.384	2.184	-1.1047	5.19471e-06
ENSMUST00000084343	Cyp4a12a-201	ENSMUSG00000066071	Cyp4a12a	3.633	4.147	3.642	4.386	2.993	3.272	4.846	4.969	4.782	4.795	4.825	4.491	-1.1058	0.000560434
ENSMUST00000106079	Phc2-202	ENSMUSG00000028796	Phc2	2.568	3.13	2.982	2.732	2.938	2.869	4.094	3.742	3.743	4.197	4.093	4.006	-1.1093	1.8439e-06
ENSMUST00000108682	Gas7-204	ENSMUSG00000033066	Gas7	0.145	0.052	0.032	0.04	0.055	0.012	1.444	1.582	0.303	1.891	1.768	0.007	-1.1098	0.00701895
ENSMUST00000097952	Irf7-202	ENSMUSG00000025498	Irf7	0.964	0.994	1.067	1.127	1.301	1.181	1.871	1.853	1.842	2.799	2.367	2.561	-1.1098	9.69992e-05
ENSMUST00000099270	Thbd-201	ENSMUSG00000074743	Thbd	2.045	2.579	2.047	2.129	2.267	1.937	3.486	2.533	3.044	3.752	3.537	3.312	-1.11	0.000251524
ENSMUST00000109820	Bcl2l1-202	ENSMUSG00000007659	Bcl2l1	2.403	2.212	2.472	2.444	2.232	2.595	3.687	2.906	3.304	3.542	3.833	3.75	-1.1107	2.85426e-05
ENSMUST00000109650	Cobl-202	ENSMUSG00000020173	Cobl	0.465	1.641	1.251	0.468	0.301	1.925	2.36	0.354	1.982	2.699	2.454	2.871	-1.1115	0.0392128
ENSMUST00000160902	Hyou1-204	ENSMUSG00000032115	Hyou1	5.73	6.253	5.975	5.252	5.706	5.379	7.048	6.928	6.929	6.378	6.734	6.953	-1.1125	0.00010765
ENSMUST00000008016	Id3-201	ENSMUSG00000007872	Id3	3.535	4.158	3.433	3.58	3.603	3.496	4.982	4.693	4.531	4.847	4.928	4.501	-1.1128	9.72632e-06
ENSMUST00000031766	Asns-201	ENSMUSG00000029752	Asns	2.766	2.415	2.308	1.808	2.549	1.769	3.292	3.233	2.711	3.996	3.564	3.515	-1.116	0.000891489
ENSMUST00000079883	Scamp4-201	ENSMUSG00000113949	Scamp4	2.02	3.517	2.734	3.088	2.477	2.558	4.006	3.777	3.81	3.898	3.914	3.688	-1.1165	0.000430409
ENSMUST00000201855	Vkorc1l1-203	ENSMUSG00000066735	Vkorc1l1	1.968	0.111	0.006	1.74	1.929	1.26	2.51	2.26	2.255	1.999	2.372	2.318	-1.1167	0.0134127
ENSMUST00000040021	Ptpn23-201	ENSMUSG00000036057	Ptpn23	1.891	2.771	2.448	2.295	2.413	2.22	3.577	3.202	3.089	3.677	3.647	3.549	-1.1172	3.03689e-05
ENSMUST00000001569	Flot1-201	ENSMUSG00000059714	Flot1	2.715	3.459	3.283	3.238	3.549	3.101	4.66	3.946	3.812	4.593	4.558	4.486	-1.1183	0.000168487
ENSMUST00000144153	Usp36-204	ENSMUSG00000033909	Usp36	0.942	0.458	0.005	0.275	0.16	0.318	1.442	1.948	2.266	0.275	1.881	1.061	-1.1192	0.00618633
ENSMUST00000030398	Slc2a1-201	ENSMUSG00000028645	Slc2a1	2.077	2.474	2.111	2.131	2.15	1.994	3.371	2.979	3.075	3.208	3.194	3.837	-1.1212	1.27452e-05
ENSMUST00000030637	Ncdn-201	ENSMUSG00000028833	Ncdn	1.477	2.168	1.942	1.802	2.192	1.918	3.217	2.864	2.732	3.101	3.128	3.184	-1.1212	7.72246e-06
ENSMUST00000105909	Cars-202	ENSMUSG00000010755	Cars	2.072	2.601	2.405	2.573	2.58	2.245	3.683	3.37	3.323	3.625	3.719	3.483	-1.1212	1.49558e-06
ENSMUST00000156054	Stx16-206	ENSMUSG00000027522	Stx16	0	0	1.227	0	1.533	0	1.161	1.069	2.117	1.6	2.067	1.475	-1.1215	0.00863545
ENSMUST00000230703	Ubn1-207	ENSMUSG00000039473	Ubn1	1.432	1.565	1.545	1.096	1.88	1.49	2.592	2.234	3.067	1.818	3.263	2.765	-1.1218	0.000907443
ENSMUST00000025818	Rin1-201	ENSMUSG00000024883	Rin1	0.234	0	0.308	0.221	0.033	0.172	1.296	0.864	1.169	1.539	1.176	1.655	-1.1218	4.59252e-06
ENSMUST00000113696	Tpm1-212	ENSMUSG00000032366	Tpm1	1.905	1.953	1.659	1.633	0.26	1.349	2.872	2.375	2.162	2.62	2.816	2.65	-1.1227	0.00239596
ENSMUST00000035157	Srprb-201	ENSMUSG00000032553	Srprb	2.969	3.253	2.897	2.494	2.848	2.688	4.106	3.866	3.973	3.846	4.063	4.033	-1.123	1.78258e-06
ENSMUST00000001051	S100a6-201	ENSMUSG00000001025	S100a6	2.256	2.769	3.12	2.393	2.442	2.622	3.238	3.411	3.427	4.48	4.088	3.699	-1.1235	0.000675588
ENSMUST00000108951	6430548M08Rik-204	ENSMUSG00000031824	6430548M08Rik	1.567	2.163	2.194	1.589	2.062	1.674	3.364	2.916	2.84	2.986	2.984	2.921	-1.127	1.29589e-05
ENSMUST00000031264	Plac8-201	ENSMUSG00000029322	Plac8	3.859	3.364	3.577	2.961	3.128	3.478	3.96	4.117	4.117	5.413	4.659	4.873	-1.1287	0.00163601
ENSMUST00000164859	Senp6-202	ENSMUSG00000034252	Senp6	0	0	0	0	0	0	0	1.608	0	2.481	0.661	2.023	-1.1288	0.0261772
ENSMUST00000197642	Chd2-207	ENSMUSG00000078671	Chd2	0	0	0	1.579	0	0.87	1.476	1.421	1.339	1.761	1.72	1.511	-1.1298	0.00251079
ENSMUST00000142997	Mbd3-206	ENSMUSG00000035478	Mbd3	1.079	1.58	1.417	1.472	2.105	1.889	3.201	2.636	2.538	2.664	2.379	2.904	-1.13	0.000142531
ENSMUST00000061328	Sowahb-201	ENSMUSG00000045314	Sowahb	1.601	1.92	1.682	1.756	1.458	1.771	3.151	2.848	2.62	2.761	2.869	2.721	-1.1303	4.42738e-07
ENSMUST00000039480	Zswim4-201	ENSMUSG00000035671	Zswim4	1.142	1.777	1.799	1.49	1.68	1.713	2.681	2.326	2.43	3.215	2.909	2.824	-1.1307	5.09054e-05
ENSMUST00000090553	Sars-201	ENSMUSG00000068739	Sars	3.34	3.503	3.336	3.177	3.353	3.12	4.573	4.361	4.222	4.394	4.464	4.623	-1.1347	7.61049e-08
ENSMUST00000003575	Tpm4-201	ENSMUSG00000031799	Tpm4	4.988	4.941	4.724	4.417	4.486	4.486	5.824	5.458	5.565	6.085	6.058	5.877	-1.1375	1.43736e-05
ENSMUST00000057145	Hcar2-201	ENSMUSG00000045502	Hcar2	0.322	0.204	0.389	0.171	0.165	0.309	1.495	0.781	0.587	2.301	1.732	1.502	-1.1397	0.00137152
ENSMUST00000120119	Pgap2-203	ENSMUSG00000030990	Pgap2	0.091	0.43	0.122	0.159	0.101	0.421	2.358	0.427	2.334	0.131	0.217	2.695	-1.1397	0.0463463
ENSMUST00000020171	Ctgf-201	ENSMUSG00000019997	Ctgf	1.169	1.8	2.035	1.972	1.849	1.51	2.86	2.064	2.459	3.4	3.273	3.127	-1.1413	0.00100722
ENSMUST00000103096	Wfdc3-201	ENSMUSG00000076434	Wfdc3	2.884	2.977	2.771	2.355	2.951	1.378	4.036	3.529	3.742	3.472	3.734	3.653	-1.1417	0.0015599
ENSMUST00000128005	Wdr77-203	ENSMUSG00000000561	Wdr77	0.919	0	1.46	0.572	1.562	1.088	2.313	1.091	2.371	1.951	2.309	2.427	-1.1435	0.00474366
ENSMUST00000095143	Rbm12b2-202	ENSMUSG00000052137	Rbm12b2	0.881	0.012	0.05	1.089	0.028	1.52	2.639	1.619	1.699	0.121	2.449	1.921	-1.1447	0.0296598
ENSMUST00000027241	Il1r1-201	ENSMUSG00000026072	Il1r1	0.146	0.931	1.607	1.484	1.274	1.212	3.531	0.816	1.827	3.588	2.244	1.518	-1.145	0.046042
ENSMUST00000212709	Rpl18a-206	ENSMUSG00000045128	Rpl18a	2.955	0.922	2.953	2.255	3.054	1.857	3	4.486	2.743	3.446	4.07	3.126	-1.1458	0.0259682
ENSMUST00000006614	Epha2-201	ENSMUSG00000006445	Epha2	2.54	2.648	2.5	2.921	2.893	2.919	3.892	3.728	3.79	3.836	4.071	3.983	-1.1465	2.95546e-07
ENSMUST00000062787	Cd300e-201	ENSMUSG00000048498	Cd300e	0.88	1.1	1.503	1.162	0.891	0.904	2.302	1.962	2.077	2.403	2.457	2.131	-1.1487	3.95451e-06
ENSMUST00000045621	Baz2a-201	ENSMUSG00000040054	Baz2a	1.479	0	0	1.94	0	2.025	1.852	2.062	2.128	2.001	2.352	1.945	-1.1493	0.0206791
ENSMUST00000023840	Cxcl13-201	ENSMUSG00000023078	Cxcl13	0.241	0.45	0.94	0.038	0.335	0.448	1.821	0.967	1.462	2.811	1.376	0.916	-1.1502	0.00411075
ENSMUST00000219557	Atp2b1-207	ENSMUSG00000019943	Atp2b1	2.094	1.967	2.488	0	0.052	2.103	2.781	2.548	1.939	2.763	2.856	2.728	-1.1518	0.0363623
ENSMUST00000038684	Fhl3-201	ENSMUSG00000032643	Fhl3	0.419	0	0.705	0.522	0.663	0	1.785	1.279	1.409	1.566	1.676	1.505	-1.1518	1.5434e-05
ENSMUST00000022865	Mtdh-201	ENSMUSG00000022255	Mtdh	1.385	1.431	2.414	1.771	0.892	1.747	3.701	1.797	3.655	1.667	1.881	3.859	-1.1533	0.0389832
ENSMUST00000213663	Clasp2-204	ENSMUSG00000033392	Clasp2	0.669	0.662	1.026	0.126	0.758	1.597	2.298	1.07	1.813	2.389	2.136	2.071	-1.1565	0.00199056
ENSMUST00000128187	Hnrnpdl-202	ENSMUSG00000029328	Hnrnpdl	1.272	2.989	1.273	2.537	1.06	0	3.211	3.046	3.043	1.842	1.89	3.047	-1.158	0.047013
ENSMUST00000174510	Ube2g2-204	ENSMUSG00000009293	Ube2g2	2.103	2.283	2.07	1.97	2.149	2.072	3.35	3.058	3.236	3.41	3.137	3.407	-1.1585	2.20401e-08
ENSMUST00000062620	Hamp-201	ENSMUSG00000050440	Hamp	10.943	10.844	10.191	9.45	10.177	9.668	11.227	11.513	11.365	10.986	11.309	11.824	-1.1585	0.00164186
ENSMUST00000113930	Smad2-203	ENSMUSG00000024563	Smad2	0.958	1.755	0.299	0.206	0.27	1.267	2.227	2.12	1.699	1.9	2.42	1.343	-1.159	0.00352164
ENSMUST00000031843	Npy-201	ENSMUSG00000029819	Npy	0.113	0.08	0.168	0.076	0.16	0.293	1.277	0.768	0.852	2.103	1.954	0.898	-1.1603	0.000719836
ENSMUST00000020271	Srgn-201	ENSMUSG00000020077	Srgn	3.815	3.869	3.959	3.529	3.575	3.518	4.751	4.41	4.607	5.24	5.289	4.933	-1.1608	3.21855e-05
ENSMUST00000034846	1700017B05Rik-201	ENSMUSG00000032300	1700017B05Rik	2.029	2.586	2.375	2.412	2.335	2.455	3.408	3.223	3.266	3.841	3.649	3.773	-1.1613	5.03025e-06
ENSMUST00000032372	Golt1b-201	ENSMUSG00000030245	Golt1b	2.321	2.35	1.86	1.786	1.87	1.83	3.392	2.945	2.982	3.248	3.174	3.245	-1.1615	3.56777e-06
ENSMUST00000017759	Tnfaip1-201	ENSMUSG00000017615	Tnfaip1	3.354	3.763	2.311	3.395	3.529	2.11	4.601	3.633	3.646	4.507	4.434	4.614	-1.1622	0.00660603
ENSMUST00000006611	Srm-201	ENSMUSG00000006442	Srm	3.79	4.615	3.775	3.636	3.667	3.52	4.894	4.948	4.992	4.872	4.713	5.581	-1.1662	0.000183643
ENSMUST00000070850	Ppp1r14b-201	ENSMUSG00000056612	Ppp1r14b	2.966	3.403	3.336	2.722	3.005	2.875	4.407	3.955	4.116	4.332	4.178	4.343	-1.1707	3.8365e-06
ENSMUST00000048246	Fgb-201	ENSMUSG00000033831	Fgb	9.873	10.013	9.871	9.854	9.692	9.694	11.415	10.838	10.967	11.14	11.087	10.576	-1.171	3.25416e-06
ENSMUST00000105348	Mbd3-203	ENSMUSG00000035478	Mbd3	0.541	1.975	1.99	1.85	0.851	0.463	2.451	2.558	1.558	2.423	3.151	2.562	-1.1722	0.00946831
ENSMUST00000160337	Zwint-204	ENSMUSG00000019923	Zwint	0.767	1.028	0.85	0.543	0.988	0.864	2.219	2.393	2.302	1.74	1.393	2.028	-1.1725	4.50155e-05
ENSMUST00000025542	Psat1-201	ENSMUSG00000024640	Psat1	1.92	1.93	1.32	1.114	1.394	1.141	2.809	2.368	2.332	2.685	2.626	3.051	-1.1753	8.964e-05
ENSMUST00000112295	Gmppb-202	ENSMUSG00000070284	Gmppb	2.161	2.499	1.98	1.417	2.373	1.921	3.732	3.084	3.274	2.885	3.092	3.344	-1.1767	0.000137885
ENSMUST00000027824	Apcs-201	ENSMUSG00000026542	Apcs	8.027	7.485	7.094	6.838	6.968	6.882	8.684	7.954	8.169	9.045	8.354	8.169	-1.1802	0.000800535
ENSMUST00000217811	Derl3-202	ENSMUSG00000009092	Derl3	0.212	0	0.516	1.033	0.887	0.129	2.392	2.194	1.92	1.375	1.009	0.978	-1.1818	0.00295705
ENSMUST00000161170	Zfp9-201	ENSMUSG00000072623	Zfp9	1.359	1.844	1.075	0.912	1.648	1.103	2.936	2.553	2.339	2.38	2.466	2.358	-1.1818	4.85937e-05
ENSMUST00000217203	Gm3776-201	ENSMUSG00000111709	Gm3776	5.591	5.773	5.211	5.444	5.257	5.009	6.676	6.553	6.261	6.073	6.762	7.062	-1.1837	7.55402e-05
ENSMUST00000219442	Txnrd1-206	ENSMUSG00000020250	Txnrd1	3.567	4.204	4.071	4.495	4.739	3.719	6.38	4.59	5.539	5.622	4.709	5.067	-1.1853	0.00475719
ENSMUST00000015855	Prune1-201	ENSMUSG00000015711	Prune1	3.086	3.254	3.022	2.972	3.201	3.062	4.365	4.093	4.069	4.327	4.243	4.614	-1.1857	1.65705e-07
ENSMUST00000030125	Bag1-201	ENSMUSG00000028416	Bag1	0.812	1.303	0.718	1.642	0.989	1.318	1.49	2.064	2.415	3.206	2.514	2.222	-1.1882	0.0013907
ENSMUST00000043584	Tubb4b-201	ENSMUSG00000036752	Tubb4b	5.771	6.032	5.507	5.922	5.701	5.656	7.028	6.807	6.911	6.854	6.901	7.22	-1.1887	2.76838e-07
ENSMUST00000092621	Ldha-203	ENSMUSG00000063229	Ldha	0	0	0	0	2.775	0.908	1.086	1.879	1.784	2.65	1.257	2.164	-1.1895	0.0432459
ENSMUST00000000388	Ccm2-201	ENSMUSG00000000378	Ccm2	2.341	2.819	2.598	2.42	0	2.351	3.457	3.302	3.295	3.153	3.249	3.221	-1.1913	0.0189553
ENSMUST00000211816	Nlrc5-207	ENSMUSG00000074151	Nlrc5	1.805	2.173	2.466	0.465	0.648	2.1	2.791	2.582	2.654	3.374	2.854	2.552	-1.1917	0.00868349
ENSMUST00000100655	9130401M01Rik-201	ENSMUSG00000101892	9130401M01Rik	2.568	2.493	2.217	2.103	2.188	2.186	3.753	3.256	3.29	3.551	3.515	3.541	-1.1918	6.46026e-07
ENSMUST00000047179	Zfp598-201	ENSMUSG00000041130	Zfp598	1.269	2.017	1.844	1.744	1.576	1.414	2.971	2.558	2.585	2.926	2.932	3.045	-1.1922	7.80259e-06
ENSMUST00000000939	Hip1r-201	ENSMUSG00000000915	Hip1r	1.344	1.971	1.676	1.416	1.849	1.718	3.011	2.439	2.203	3.315	3.144	3.016	-1.1923	0.000157895
ENSMUST00000070635	Zyx-201	ENSMUSG00000029860	Zyx	1.911	1.466	2.691	1.43	0.768	2.635	3.248	2.773	2.582	3.25	2.941	3.261	-1.1923	0.00461195
ENSMUST00000159414	Filip1l-202	ENSMUSG00000043336	Filip1l	0	1.211	0	0	0	1.544	1.163	1.115	2.144	1.3	2.318	1.875	-1.1933	0.00829601
ENSMUST00000023453	Sdf2l1-201	ENSMUSG00000022769	Sdf2l1	5.032	5.519	5.296	4.634	5.119	4.774	6.577	6.443	6.262	5.946	6.176	6.135	-1.1942	2.41616e-05
ENSMUST00000167596	Slfn4-202	ENSMUSG00000000204	Slfn4	0.418	0.143	0.978	0	0.068	0.091	1.297	0.385	1.371	3.3	0.619	1.892	-1.1943	0.0248427
ENSMUST00000194676	Atp6v1h-207	ENSMUSG00000033793	Atp6v1h	1.613	1.174	0.82	0.84	1.24	1.605	2.034	2.076	2.304	2.682	2.486	2.889	-1.1965	0.000127643
ENSMUST00000120339	Inava-201	ENSMUSG00000041605	Inava	0.437	0.477	0.265	0.477	0.383	0.428	2.127	1.43	1.548	1.223	1.58	1.759	-1.2	3.32824e-06
ENSMUST00000167759	Atxn2l-203	ENSMUSG00000032637	Atxn2l	2.134	2.572	2.471	1.434	1.954	2.59	3.157	2.653	3.515	3.654	3.752	3.626	-1.2003	0.000735721
ENSMUST00000035952	Ngf-201	ENSMUSG00000027859	Ngf	1.069	1.518	0	1.299	1.6	0.773	1.543	2.261	2.584	2.26	2.407	2.408	-1.2007	0.00176025
ENSMUST00000114388	Nsmf-206	ENSMUSG00000006476	Nsmf	0	1.734	0	0	2.353	0	1.776	1.899	1.745	1.779	1.56	2.535	-1.2012	0.0258248
ENSMUST00000103198	Nop56-202	ENSMUSG00000027405	Nop56	2.889	2.578	1.71	2.01	2.007	1.937	3.462	3.463	3.045	3.478	3.002	3.89	-1.2015	0.000343706
ENSMUST00000005532	Nid1-201	ENSMUSG00000005397	Nid1	3.567	4.757	4.161	3.875	4.17	4.155	5.705	5.095	5.485	5.331	5.249	5.031	-1.2018	8.89855e-05
ENSMUST00000070642	Cebpb-201	ENSMUSG00000056501	Cebpb	1.736	2.141	2.377	1.999	2.386	2.411	2.918	2.727	3.56	3.818	3.6	3.641	-1.2023	0.000205159
ENSMUST00000170794	Pkdcc-204	ENSMUSG00000024247	Pkdcc	1.899	2.1	2.376	2.207	2.59	2.206	3.956	3.135	3.299	3.018	3.805	3.4	-1.2058	5.33474e-05
ENSMUST00000137212	Snx10-203	ENSMUSG00000038301	Snx10	0.266	2.112	2.764	2.621	1.231	2.561	3.092	2.777	3.004	3.317	2.964	3.643	-1.207	0.0168486
ENSMUST00000211983	Rspry1-205	ENSMUSG00000050079	Rspry1	1.241	0	0	1.865	2.337	0	1.424	2.304	2.801	2.215	1.542	2.399	-1.207	0.0309862
ENSMUST00000081079	Entpd7-201	ENSMUSG00000025192	Entpd7	1.332	2.1	1.518	1.23	1.699	1.596	3.118	2.74	2.694	2.621	2.772	2.775	-1.2075	7.72024e-06
ENSMUST00000074898	Hp-201	ENSMUSG00000031722	Hp	9.187	9.357	9.474	9.676	9.984	9.197	10.588	9.769	10.43	12.099	11.168	10.068	-1.2078	0.00791085
ENSMUST00000048655	Dusp10-201	ENSMUSG00000039384	Dusp10	1.693	2.183	1.875	1.856	1.925	1.834	2.829	2.633	2.504	3.902	3.477	3.28	-1.2098	0.000374736
ENSMUST00000024839	Sik1-201	ENSMUSG00000024042	Sik1	2.007	3.015	2.641	2.424	2.918	2.497	3.958	3.217	3.325	4.22	3.965	4.079	-1.2103	0.000326005
ENSMUST00000069533	Cap1-201	ENSMUSG00000028656	Cap1	2.213	4.06	4.475	4.146	3.195	2.561	3.788	4.768	4.423	4.919	5.234	4.807	-1.2148	0.0179333
ENSMUST00000225438	Shroom3-211	ENSMUSG00000029381	Shroom3	0.01	0.013	0.02	0.012	0.012	0.01	0.012	0.018	1.361	2.004	2.008	1.963	-1.2148	0.0119313
ENSMUST00000115443	Met-203	ENSMUSG00000009376	Met	0.888	0.889	0.919	2.098	0.963	0.922	1.842	1.554	3.352	3.579	1.977	1.664	-1.2148	0.0152117
ENSMUST00000023672	Rcan1-201	ENSMUSG00000022951	Rcan1	3.094	3.713	2.674	2.98	3.053	2.591	4.172	3.75	3.78	4.445	4.698	4.555	-1.2158	0.000364889
ENSMUST00000200944	Gtf2ird1-212	ENSMUSG00000023079	Gtf2ird1	0.305	0.528	0.793	0	0.232	0.457	1.42	2.045	1.483	1.646	1.637	1.379	-1.2158	9.93027e-06
ENSMUST00000036236	Mpp6-202	ENSMUSG00000038388	Mpp6	3.262	3.311	3.466	1.173	3.051	1.048	3.556	3.607	3.439	4.266	3.899	3.844	-1.2167	0.0283925
ENSMUST00000009530	Timp1-201	ENSMUSG00000001131	Timp1	0.31	1.044	0.907	0.045	0.606	0	0.986	2.164	1.332	1.234	3.178	1.32	-1.217	0.00968292
ENSMUST00000126706	Psip1-204	ENSMUSG00000028484	Psip1	0	0	0	0	0	0	2.465	2.415	0	0.152	2.28	0	-1.2187	0.0421739
ENSMUST00000105046	Hmga1b-201	ENSMUSG00000078249	Hmga1b	1.018	1.509	1.581	1.229	1.483	1.356	2.561	2.203	2.266	2.857	2.787	2.828	-1.221	8.12591e-06
ENSMUST00000124581	Akap2-208	ENSMUSG00000038729	Akap2	0.023	0.951	1.41	0.993	0.049	0.151	1.947	1.765	1.52	2.394	1.704	1.592	-1.2242	0.00124564
ENSMUST00000021239	Lrrc59-201	ENSMUSG00000020869	Lrrc59	5.719	5.99	5.613	5.273	5.398	5.419	6.895	6.69	6.954	6.619	6.619	6.995	-1.2267	2.29664e-06
ENSMUST00000074114	Gtf2ird1-202	ENSMUSG00000023079	Gtf2ird1	0.29	0.304	0.057	0	0.236	0.068	1.607	0.857	1.615	1.465	1.932	0.852	-1.2288	6.54379e-05
ENSMUST00000048482	2010003K11Rik-201	ENSMUSG00000042041	2010003K11Rik	3.69	3.684	3.537	4.111	3.971	4.244	5.597	4.904	4.608	5.068	5.332	5.115	-1.2312	4.44593e-05
ENSMUST00000001566	Tubb5-201	ENSMUSG00000001525	Tubb5	5.064	5.645	5.193	4.843	5.076	5.054	6.436	6.21	6.439	6.441	6.304	6.436	-1.2318	9.95702e-07
ENSMUST00000025779	Cdk2ap2-201	ENSMUSG00000024856	Cdk2ap2	2.871	2.913	2.928	2.722	3.058	2.231	4.628	4.014	3.792	3.648	3.991	4.041	-1.2318	4.87241e-05
ENSMUST00000176018	Cers6-206	ENSMUSG00000027035	Cers6	0.037	0	0.018	1.761	0.016	0.006	2.492	1.846	0	1.355	1.903	1.652	-1.235	0.0207959
ENSMUST00000098486	Bcl2a1d-201	ENSMUSG00000099974	Bcl2a1d	1.505	1.122	1.308	1.173	1.05	0.922	2.011	2.338	2.115	2.497	2.76	2.78	-1.2368	1.25039e-05
ENSMUST00000156988	Eef1a1-208	ENSMUSG00000037742	Eef1a1	6.399	6.325	8.111	7.686	6.092	6.264	8.688	8.198	7.984	8.252	8.405	6.782	-1.2387	0.0189072
ENSMUST00000098537	Gsta1-201	ENSMUSG00000074183	Gsta1	5.734	5.952	5.375	5.652	5.475	5.131	6.895	6.725	6.464	6.534	6.974	7.161	-1.239	1.63752e-05
ENSMUST00000224751	Zswim8-208	ENSMUSG00000021819	Zswim8	0	1.81	0	0	0.954	1.576	2.157	0	2.257	2.567	2.295	2.5	-1.2393	0.0399375
ENSMUST00000170054	Baz2a-202	ENSMUSG00000040054	Baz2a	1.338	0	0	1.858	0	1.843	1.886	2.003	2.24	1.859	2.542	1.948	-1.2398	0.0109878
ENSMUST00000107958	Fam214b-204	ENSMUSG00000036002	Fam214b	0.723	1.946	1.979	0.988	1.008	1.2	2.7	2.164	2.292	2.785	2.575	2.802	-1.2457	0.000436797
ENSMUST00000063879	Plpp2-201	ENSMUSG00000052151	Plpp2	3.039	3.471	3.181	2.736	2.816	3.141	4.576	3.754	4.158	4.51	4.438	4.433	-1.2475	2.05715e-05
ENSMUST00000101454	Flna-202	ENSMUSG00000031328	Flna	2.21	2.197	2.588	1.923	2.106	2.061	3.617	3.406	3.326	4.195	3.374	2.658	-1.2485	0.000223491
ENSMUST00000106069	Adam8-202	ENSMUSG00000025473	Adam8	0.026	0.28	1.262	0.3	1.354	0.357	1.715	0.34	2.587	0.76	2.955	2.715	-1.2488	0.032353
ENSMUST00000125276	Slc35c1-202	ENSMUSG00000049922	Slc35c1	1.938	2.169	2.762	2.586	2.884	2.675	4.197	3.505	3.984	3.107	3.803	3.923	-1.2508	0.000195916
ENSMUST00000005952	Slc30a4-201	ENSMUSG00000005802	Slc30a4	2.699	2.795	2.612	2.529	2.649	2.491	3.775	3.449	3.451	4.294	4.028	4.284	-1.251	1.71309e-05
ENSMUST00000109824	Id1-202	ENSMUSG00000042745	Id1	0.983	1.938	0.677	0.075	0.421	1.208	1.876	2.167	2.148	2.03	2.388	2.199	-1.251	0.0010862
ENSMUST00000031017	Fosl2-201	ENSMUSG00000029135	Fosl2	1.463	1.884	1.892	1.848	2.043	1.996	3.045	2.573	2.746	3.706	3.364	3.209	-1.2528	5.73006e-05
ENSMUST00000109116	Zbp1-202	ENSMUSG00000027514	Zbp1	1.029	1.294	0.965	0.867	1.115	0.923	1.906	2.034	2.207	3.211	2.248	2.109	-1.2537	9.98154e-05
ENSMUST00000094161	Tsku-201	ENSMUSG00000049580	Tsku	3.873	4.128	3.668	4.09	4.567	4.121	5.219	5.145	5.075	4.923	5.518	6.093	-1.2543	0.000147737
ENSMUST00000177498	Arhgef2-231	ENSMUSG00000028059	Arhgef2	1.658	2.012	2.032	0	2.246	1.827	2.509	2.787	2.745	3.088	3.049	3.149	-1.2587	0.00494554
ENSMUST00000110851	Zfand2a-202	ENSMUSG00000053581	Zfand2a	1.622	1.464	2.16	1.906	2.482	2.119	3.248	2.918	1.522	4.159	3.7	3.759	-1.2588	0.0120547
ENSMUST00000156249	Ubc-203	ENSMUSG00000008348	Ubc	0.191	1.284	1.189	1.14	0.503	0.823	1.769	1.176	3.121	2.268	2.132	2.223	-1.2598	0.0025609
ENSMUST00000064922	Junb-201	ENSMUSG00000052837	Junb	2.192	2.688	3.201	2.624	2.981	3.322	4.42	3.367	3.692	4.685	4.458	3.945	-1.2598	0.00086528
ENSMUST00000098340	Lrrfip2-202	ENSMUSG00000032497	Lrrfip2	0	1.82	0	1.536	0	0	0.368	1.826	1.875	2.056	2.368	2.433	-1.2617	0.0230044
ENSMUST00000070726	Slc39a6-201	ENSMUSG00000024270	Slc39a6	1.09	1.346	0.964	0.896	1.131	0.956	2.512	2.038	1.963	2.461	2.413	2.577	-1.2635	1.4965e-06
ENSMUST00000019071	Ccl6-201	ENSMUSG00000018927	Ccl6	4.415	3.853	4.305	3.816	4.15	4.131	5.531	4.854	5.201	5.608	5.789	5.27	-1.2638	2.02593e-05
ENSMUST00000114439	Snx10-202	ENSMUSG00000038301	Snx10	1.572	2.898	2.742	2.72	2.291	2.997	4.041	3.301	3.195	4.16	4.091	4.018	-1.2643	0.00110307
ENSMUST00000106042	Ifitm1-203	ENSMUSG00000025491	Ifitm1	1.853	2.804	2.979	1.665	2.298	2.025	3.688	3.18	3.678	3.629	3.38	3.655	-1.2643	0.000274986
ENSMUST00000030269	Slc6a9-201	ENSMUSG00000028542	Slc6a9	2.457	3.586	3.381	2.967	3.414	2.923	4.281	4.341	3.956	4.558	4.539	4.642	-1.2648	8.34354e-05
ENSMUST00000233701	Brpf3-218	ENSMUSG00000063952	Brpf3	1.874	2.514	2.242	0	2.232	0	2.916	2.779	2.389	2.781	2.682	2.916	-1.2668	0.0250178
ENSMUST00000120544	Klc1-203	ENSMUSG00000021288	Klc1	0.321	0.552	0.049	0.408	0.328	0.04	1.497	2.408	2.566	0.047	2.752	0.057	-1.2715	0.0327475
ENSMUST00000177974	Atp2a2-202	ENSMUSG00000029467	Atp2a2	2.904	3.073	2.161	1.932	2.532	2.962	3.888	3.809	3.912	3.99	3.88	3.714	-1.2715	6.58149e-05
ENSMUST00000068333	Farsb-201	ENSMUSG00000026245	Farsb	0.709	1.745	0.546	0.363	1.874	2.231	2.602	2.463	3.093	0.624	2.939	3.383	-1.2727	0.0336386
ENSMUST00000099492	Midn-202	ENSMUSG00000035621	Midn	2.016	3.586	3.334	2.547	2.245	2.452	4.009	3.821	4.042	3.989	4.055	3.903	-1.2732	0.000581768
ENSMUST00000192927	Cep170-204	ENSMUSG00000057335	Cep170	1.06	1.24	1.127	0	0	1.203	2.133	1.862	1.516	2.413	2.151	2.199	-1.274	0.000974163
ENSMUST00000059295	Syt12-201	ENSMUSG00000049303	Syt12	1.173	1.571	1.468	1.376	1.377	1.456	2.906	2.206	2.394	3.089	2.796	2.679	-1.2748	4.99906e-06
ENSMUST00000036018	Foxa3-201	ENSMUSG00000040891	Foxa3	3.915	4.326	3.978	3.377	4.343	3.959	5.364	5.231	5.039	5.116	5.382	5.415	-1.2748	1.03551e-05
ENSMUST00000027232	Ptp4a1-204	ENSMUSG00000117310	Ptp4a1	3.792	4.123	3.725	3.791	3.827	4.082	5.218	4.698	4.556	5.734	5.367	5.421	-1.2757	7.09745e-05
ENSMUST00000040110	Chst11-201	ENSMUSG00000034612	Chst11	0.563	0.836	0.607	0.455	0.681	0.574	1.763	1.434	1.895	2.248	2.225	1.81	-1.2765	2.80751e-06
ENSMUST00000023143	Litaf-201	ENSMUSG00000022500	Litaf	4.188	4.62	4.579	4.475	4.556	4.652	5.951	5.277	5.561	6.22	5.941	5.78	-1.2767	7.67912e-06
ENSMUST00000114471	Cblb-201	ENSMUSG00000022637	Cblb	1.309	1.92	1.727	1.678	0.009	0	2.296	2.235	2.367	2.592	2.535	2.284	-1.2777	0.00552638
ENSMUST00000202829	Gtf2ird1-231	ENSMUSG00000023079	Gtf2ird1	0.445	1.055	0	0	0	0.962	2.148	2.295	0.978	0.502	2.736	1.483	-1.28	0.00980161
ENSMUST00000022446	Eaf1-201	ENSMUSG00000021890	Eaf1	2.633	3.25	2.823	2.753	2.903	2.863	4.37	3.849	3.885	4.288	4.186	4.34	-1.2822	1.44738e-06
ENSMUST00000038794	Dpp9-201	ENSMUSG00000001229	Dpp9	3.223	3.783	3.649	3.46	3.571	3.512	5.029	4.557	4.872	4.757	4.826	4.872	-1.2858	1.55867e-07
ENSMUST00000133635	Med7-205	ENSMUSG00000020397	Med7	0.689	2.619	2.294	1.279	2.135	1.701	3.648	3.326	3.135	2.443	3.278	2.617	-1.2883	0.00393648
ENSMUST00000127247	Tmem229a-201	ENSMUSG00000048022	Tmem229a	0.904	1.348	1.344	0.83	0.868	1.129	2.95	2.238	2.296	2.405	2.417	1.853	-1.2893	2.32033e-05
ENSMUST00000149776	Dusp16-204	ENSMUSG00000030203	Dusp16	1.329	1.623	1.347	1.468	1.627	1.425	3.284	2.492	2.38	2.798	2.921	2.681	-1.2895	3.94941e-06
ENSMUST00000057692	Luc7l2-201	ENSMUSG00000029823	Luc7l2	0.365	0.503	0.592	0.482	0.446	0.706	3.017	0.79	2.703	0.522	2.875	0.952	-1.2942	0.0223319
ENSMUST00000120537	Bcl3-201	ENSMUSG00000053175	Bcl3	2.606	3.207	3.359	3.417	3.485	2.692	4.806	4.006	3.948	4.556	4.821	4.399	-1.295	0.000155558
ENSMUST00000113658	Gfpt1-204	ENSMUSG00000029992	Gfpt1	3.743	4.264	3.75	3.236	3.665	3.528	5.302	4.978	4.949	4.627	4.872	5.232	-1.2957	1.83954e-05
ENSMUST00000210392	Bax-203	ENSMUSG00000003873	Bax	2.326	1.705	2.075	2.411	2.311	2.517	2.982	3.096	3.869	4.153	3.369	3.656	-1.2967	0.000157078
ENSMUST00000109785	Zmiz2-203	ENSMUSG00000041164	Zmiz2	0	0	1.927	2.057	0	0	2.232	1.97	2.486	2.598	2.502	0	-1.3007	0.0497181
ENSMUST00000203816	Rpl32-202	ENSMUSG00000057841	Rpl32	2.011	2.777	2.494	2.038	2.191	3.15	2.383	3.98	4.63	3.583	4.291	3.602	-1.3013	0.00540514
ENSMUST00000028593	Prrg4-201	ENSMUSG00000027171	Prrg4	1.38	1.659	1.293	1.612	1.736	1.436	2.836	2.345	1.976	3.682	3.012	3.082	-1.3028	0.00044799
ENSMUST00000176939	Aldh18a1-207	ENSMUSG00000025007	Aldh18a1	1.229	1.814	1.038	1.15	1.633	0.92	2.838	2.694	2.579	2.438	2.455	2.599	-1.3032	7.98423e-06
ENSMUST00000151137	Aldoa-210	ENSMUSG00000030695	Aldoa	1.172	1.373	1.137	1.104	0.578	0.78	2.902	2.362	1.999	2.374	1.984	2.346	-1.3038	2.8907e-05
ENSMUST00000139091	Ddit3-203	ENSMUSG00000025408	Ddit3	0	0.344	0.434	0	0.362	0	1.969	1.432	1.026	1.509	1.723	1.319	-1.3063	9.02132e-06
ENSMUST00000073116	Nfkb2-201	ENSMUSG00000025225	Nfkb2	0.013	1.625	0.4	0	0.501	1.298	2.693	1.801	0.616	3.006	3.078	0.482	-1.3065	0.0398207
ENSMUST00000224885	Trip10-205	ENSMUSG00000019487	Trip10	0	0.051	0.015	0.028	0.062	0	1.849	0	0.997	1.445	2.153	1.564	-1.3087	0.00179774
ENSMUST00000030677	Map3k6-201	ENSMUSG00000028862	Map3k6	0.3	0.653	0.466	0.436	0.547	0.337	1.788	1.314	1.458	1.997	1.919	2.127	-1.3107	3.00823e-06
ENSMUST00000028475	Clp1-201	ENSMUSG00000027079	Clp1	0.805	0.07	0.007	1.26	0.004	2.361	1.77	2.538	2.421	0.009	2.921	2.72	-1.312	0.0486781
ENSMUST00000080721	Chsy3-201	ENSMUSG00000058152	Chsy3	1.221	2.207	1.722	1.423	1.975	1.482	3.169	2.725	2.486	3.169	3.242	3.113	-1.3123	5.32232e-05
ENSMUST00000020308	Ddit4-201	ENSMUSG00000020108	Ddit4	1.592	1.85	1.554	1.679	2.166	2.197	3.505	3.077	3.086	2.417	3.519	3.311	-1.3128	7.22643e-05
ENSMUST00000064068	Fpr2-201	ENSMUSG00000052270	Fpr2	0.136	0.334	1.196	0.415	0.711	0.78	2.09	1.589	0.308	2.752	2.233	2.483	-1.3138	0.0071382
ENSMUST00000079601	Etv5-201	ENSMUSG00000013089	Etv5	1.213	0.715	1.614	1.283	1.475	1.528	2.615	2.54	2.785	2.615	2.621	2.538	-1.3143	2.48507e-06
ENSMUST00000067936	Arhgdia-201	ENSMUSG00000025132	Arhgdia	3.508	4.551	3.964	3.657	4.091	4.195	5.47	5.301	5.194	5.391	5.152	5.35	-1.3153	1.00922e-05
ENSMUST00000087566	Aldoa-202	ENSMUSG00000030695	Aldoa	2.168	2.061	2.654	1.898	2.657	2.423	3.67	3.469	3.636	3.748	3.446	3.795	-1.3172	3.17605e-06
ENSMUST00000023112	Pmm1-201	ENSMUSG00000022474	Pmm1	2.209	1.983	1.958	1.124	1.786	1.196	2.757	2.651	2.504	3.29	3.147	3.811	-1.3173	0.000640161
ENSMUST00000067853	Tmem119-201	ENSMUSG00000054675	Tmem119	1.475	1.808	1.74	1.65	1.886	1.862	2.66	2.578	2.917	3.475	3.334	3.366	-1.3182	1.59072e-05
ENSMUST00000060632	Ogfod1-201	ENSMUSG00000033009	Ogfod1	0	0	0	0	0	0	0	0.843	2.318	2.3	0	2.453	-1.319	0.0208357
ENSMUST00000016168	Lbp-201	ENSMUSG00000016024	Lbp	4.096	4.885	4.669	4.494	4.429	4.644	6.03	5.422	5.76	6.672	5.801	5.465	-1.3222	0.000115082
ENSMUST00000022746	Osmr-201	ENSMUSG00000022146	Osmr	1.983	2.06	1.783	1.724	1.976	1.917	3.559	2.596	2.832	3.772	3.507	3.122	-1.3242	4.67231e-05
ENSMUST00000100171	Hspa5-202	ENSMUSG00000026864	Hspa5	8.708	8.746	8.336	7.824	8.152	8.044	10.182	9.61	9.459	9.363	9.639	9.527	-1.3283	3.96405e-05
ENSMUST00000013773	Cad-201	ENSMUSG00000013629	Cad	1.31	1.905	1.585	1.122	1.449	1.362	2.924	2.725	2.939	2.541	2.666	2.942	-1.334	1.22978e-06
ENSMUST00000075858	Ugt2b37-201	ENSMUSG00000057425	Ugt2b37	0.785	1.984	1.25	0.739	0.693	0.803	2.388	2.506	1.679	2.594	2.634	2.46	-1.3345	0.000340262
ENSMUST00000110315	Slc20a1-202	ENSMUSG00000027397	Slc20a1	3.069	3.715	2.033	3.474	3.477	3.099	4.738	4.156	3.896	4.729	4.778	4.585	-1.3358	0.000890478
ENSMUST00000087328	Hspa1a-201	ENSMUSG00000091971	Hspa1a	0.758	1.498	1.129	1.217	2.001	0.992	2.3	2.011	2.056	3.269	2.924	3.062	-1.3378	0.000861997
ENSMUST00000005810	Mthfd2-201	ENSMUSG00000005667	Mthfd2	1.405	1.332	0.959	0.761	1.022	0.768	2.84	2.209	2.147	2.377	2.401	2.306	-1.3388	4.55568e-06
ENSMUST00000204783	Tmem176b-210	ENSMUSG00000029810	Tmem176b	0	0	0	0	0	1.708	1.381	0.631	1.619	2.004	2.198	1.925	-1.3417	0.00441976
ENSMUST00000127906	Dsp-202	ENSMUSG00000054889	Dsp	1.527	2.91	0	1.308	3.158	2.718	2.972	2.506	2.988	3.996	3.734	3.514	-1.3482	0.0329355
ENSMUST00000023779	Nr4a1-201	ENSMUSG00000023034	Nr4a1	0.29	0.551	0	0	0	0.457	1.205	0.957	0.672	2.733	1.984	1.837	-1.3483	0.00210518
ENSMUST00000028780	Chac1-201	ENSMUSG00000027313	Chac1	0.796	1.556	1.382	0.913	1.205	0.827	3.131	1.925	1.507	2.855	3.099	2.278	-1.3527	0.00118856
ENSMUST00000177037	Fam107b-207	ENSMUSG00000026655	Fam107b	0.927	0.127	0.326	0.939	0.893	0.294	2.519	1.141	1.139	2.613	2.486	1.735	-1.3545	0.001803
ENSMUST00000055226	Fn1-201	ENSMUSG00000026193	Fn1	5.26	5.4	5.268	4.885	5.162	5.77	6.752	6.315	6.557	7.138	6.441	6.672	-1.355	1.04631e-05
ENSMUST00000062160	Sprr1b-201	ENSMUSG00000048455	Sprr1b	0	0.056	0	0.102	0.048	0	1.4	0.904	0.688	2.363	1.89	1.1	-1.3565	0.000384672
ENSMUST00000005950	Mmp12-201	ENSMUSG00000049723	Mmp12	3.436	2.822	3.562	2.026	1.676	2.093	4.583	2.932	4.629	4.267	4.345	3.032	-1.3622	0.0129311
ENSMUST00000025850	Fosl1-201	ENSMUSG00000024912	Fosl1	0.308	0.869	0.614	0.405	0.388	0.251	2.041	1.457	1.334	2.071	2.054	2.068	-1.365	1.09639e-05
ENSMUST00000097820	Arhgef10l-203	ENSMUSG00000040964	Arhgef10l	0	2.33	0.016	0	2.493	2.494	2.917	2.749	2.071	1.867	3.005	2.917	-1.3655	0.0404515
ENSMUST00000174514	Cdk2ap2-204	ENSMUSG00000024856	Cdk2ap2	1.207	1.777	0.986	1.117	1.255	1.528	3.127	2.327	2.607	2.695	2.731	2.581	-1.3663	6.45896e-06
ENSMUST00000102774	Sqstm1-202	ENSMUSG00000015837	Sqstm1	6.707	6.85	6.667	6.801	6.929	6.765	8.129	8	7.585	8.345	8.156	8.707	-1.3672	5.44526e-06
ENSMUST00000194175	Fgg-202	ENSMUSG00000033860	Fgg	8.611	8.868	8.837	8.631	8.463	8.486	10.53	9.537	10.004	10.423	10.081	9.526	-1.3675	2.5721e-05
ENSMUST00000165027	Ifrd1-204	ENSMUSG00000001627	Ifrd1	2.125	1.606	0.865	0.756	0.894	1.835	2.275	2.273	2.318	3.301	2.841	3.3	-1.3712	0.00138591
ENSMUST00000150290	Lgals3-204	ENSMUSG00000050335	Lgals3	5.283	4.471	4.446	3.031	4.69	3.68	5.289	5.613	5.43	5.429	6.364	5.711	-1.3725	0.00344506
ENSMUST00000152982	Rps10-206	ENSMUSG00000052146	Rps10	0.142	2.418	2.305	2.135	0.397	0.591	3.137	2.061	2.473	2.923	2.993	2.649	-1.3747	0.0138919
ENSMUST00000026190	Loxl4-201	ENSMUSG00000025185	Loxl4	0.608	0.917	0.951	0.952	0.15	0.919	2.64	1.827	2.501	1.948	2.063	1.766	-1.3747	3.9984e-05
ENSMUST00000031325	Areg-201	ENSMUSG00000029378	Areg	0.14	0.434	0.212	0.165	0.292	0.184	1.668	1.459	0.877	1.789	2.038	1.869	-1.3788	1.26164e-05
ENSMUST00000130198	Llph-202	ENSMUSG00000020224	Llph	0.154	0.314	0.219	1.047	1.25	0.139	1.571	1.826	2.271	2.123	1.402	2.217	-1.3812	0.000251515
ENSMUST00000037491	F13a1-201	ENSMUSG00000039109	F13a1	0.733	0.883	1.065	0.516	0.71	0.752	2.145	1.569	2.315	2.364	2.29	2.27	-1.3823	2.16719e-06
ENSMUST00000034590	Tagln-201	ENSMUSG00000032085	Tagln	2.541	3.204	2.798	2.589	2.7	2.248	4.146	3.819	3.913	4.305	4.449	3.752	-1.384	1.16865e-05
ENSMUST00000173848	Cp-215	ENSMUSG00000003617	Cp	1.526	1.612	2.995	1.927	2.142	1.576	4.271	2.79	3.339	3.671	3.407	2.615	-1.3858	0.00203005
ENSMUST00000106925	Ngf-202	ENSMUSG00000027859	Ngf	0.847	1.609	2.115	1.201	1.343	1.385	2.3	2.581	2.163	3.326	2.935	3.518	-1.3872	0.000634431
ENSMUST00000156110	Gak-208	ENSMUSG00000062234	Gak	0.409	1.512	0.238	1.673	2.341	0.515	2.2	2.675	2.834	2.488	2.748	2.075	-1.3887	0.00367164
ENSMUST00000225080	Tjap1-211	ENSMUSG00000012296	Tjap1	0.008	0	0.902	0.927	0.507	0	1.977	1.597	1.68	1.734	1.916	1.775	-1.3892	2.93155e-05
ENSMUST00000050562	Ch25h-201	ENSMUSG00000050370	Ch25h	0.071	0.228	0.038	0.093	0.07	0.061	1.415	0.69	1.191	2.207	1.907	1.501	-1.3917	8.47886e-05
ENSMUST00000171751	Rbfox2-204	ENSMUSG00000033565	Rbfox2	0	3.081	2.758	2.654	0	2.564	3.321	3.193	3.191	3.168	3.337	3.2	-1.3922	0.0394028
ENSMUST00000222013	Kidins220-208	ENSMUSG00000036333	Kidins220	0.109	1.361	0.116	0.054	0.124	0.217	1.978	1.693	0.14	3.217	1.794	1.521	-1.3937	0.0116221
ENSMUST00000098047	Mup10-201	ENSMUSG00000078680	Mup10	5.59	5.802	6.929	5.305	4.841	4.725	8.238	5.799	5.896	8.342	7.586	5.735	-1.4007	0.0442035
ENSMUST00000201838	Cad-206	ENSMUSG00000013629	Cad	1.618	2.288	1.937	1.532	1.884	1.847	3.442	3.127	3.383	3.117	3.073	3.374	-1.4017	6.74757e-07
ENSMUST00000084885	Ubp1-202	ENSMUSG00000009741	Ubp1	1.178	0	0	0	1.328	0	1.337	1.432	2.63	1.538	1.492	2.487	-1.4017	0.00272778
ENSMUST00000025025	Dusp1-201	ENSMUSG00000024190	Dusp1	1.059	1.722	1.702	1.828	1.77	1.556	2.21	2.152	2.353	3.937	3.522	3.875	-1.402	0.00347092
ENSMUST00000028222	Hspa5-201	ENSMUSG00000026864	Hspa5	4.23	4.019	3.752	3.232	3.592	3.583	5.55	5.31	4.908	4.694	5.069	5.306	-1.4048	2.54015e-05
ENSMUST00000076831	Cdc42ep5-201	ENSMUSG00000063838	Cdc42ep5	1.121	1.601	1.702	1.481	1.545	1.136	3.419	2.354	2.205	3.08	3.066	2.921	-1.4098	6.4919e-05
ENSMUST00000021970	Cxcl14-201	ENSMUSG00000021508	Cxcl14	1.255	2.227	1.6	1.259	1.66	1.303	3.164	1.356	3.191	3.442	3.426	3.19	-1.4108	0.00284253
ENSMUST00000060427	Ier2-201	ENSMUSG00000053560	Ier2	2.616	3.221	3.161	2.936	2.934	3.198	4.651	4.096	4.444	4.487	4.74	4.149	-1.4168	1.66088e-06
ENSMUST00000091348	Ehmt1-202	ENSMUSG00000036893	Ehmt1	0	1.889	2.064	0	2.294	0	2.378	2.438	2.475	2.455	2.294	2.711	-1.4173	0.0132853
ENSMUST00000004913	Pgf-201	ENSMUSG00000004791	Pgf	0	0	0	0	0	0	1.23	0.561	0	2.584	2.115	2.016	-1.4177	0.00593797
ENSMUST00000044152	Hid1-201	ENSMUSG00000034586	Hid1	1.322	1.898	1.445	1.28	1.778	0.831	2.975	3.125	1.888	2.522	2.967	3.589	-1.4187	0.000538944
ENSMUST00000095273	Nr2c2ap-201	ENSMUSG00000071078	Nr2c2ap	2.53	2.393	1.815	1.311	2.082	1.604	3.553	3.312	3.246	3.233	3.351	3.554	-1.419	3.32926e-05
ENSMUST00000000080	Klf6-201	ENSMUSG00000000078	Klf6	2.895	3.313	3.462	3.065	3.232	3.004	4.358	3.899	3.791	5.489	4.988	4.987	-1.4235	0.000609986
ENSMUST00000022163	Btf3-201	ENSMUSG00000021660	Btf3	2.628	1.058	2.112	3.565	0	3.045	4.018	3.017	2.576	3.348	4.447	3.549	-1.4245	0.0410985
ENSMUST00000034834	Pkm-201	ENSMUSG00000032294	Pkm	3.853	3.802	3.756	3.377	3.697	3.643	4.78	4.706	5.275	5.451	5.282	5.186	-1.4253	1.4191e-06
ENSMUST00000113973	Kmt5b-206	ENSMUSG00000045098	Kmt5b	0	0.043	0	2.456	2.519	0.008	2.605	1.741	1.928	2.651	2.579	2.106	-1.4307	0.0255999
ENSMUST00000043735	Mthfd1l-201	ENSMUSG00000040675	Mthfd1l	0.042	0.646	0.126	0.078	0.497	0.763	1.283	1.684	1.511	2.021	2.03	2.236	-1.4355	2.54614e-05
ENSMUST00000114882	Rps10-203	ENSMUSG00000052146	Rps10	1.127	4.016	4.323	3.317	1.366	1.221	4.104	4.372	3.593	3.821	3.848	4.262	-1.4383	0.0426328
ENSMUST00000095572	Slc10a1-201	ENSMUSG00000021135	Slc10a1	2.413	2.609	2.478	2.006	2.017	2.438	3.77	3.352	3.66	3.496	4.466	3.854	-1.4395	1.82684e-05
ENSMUST00000029630	Fga-201	ENSMUSG00000028001	Fga	10.233	10.572	10.418	10.337	10.246	10.27	12.275	11.531	11.713	11.942	11.868	11.412	-1.4442	9.95568e-07
ENSMUST00000006667	Gvin1-201	ENSMUSG00000045868	Gvin1	3.542	3.111	3.719	3.034	2.105	1.744	4.354	3.083	3.996	5.403	5.156	3.931	-1.4447	0.0124371
ENSMUST00000023610	Adamts1-201	ENSMUSG00000022893	Adamts1	1.905	2.485	2.008	2.098	2.083	2.068	3.561	3.156	2.864	4.257	3.861	3.622	-1.4457	5.80183e-05
ENSMUST00000070152	Slc16a6-202	ENSMUSG00000041920	Slc16a6	1.574	2.058	1.525	1.607	1.796	1.738	3.5	2.979	3.112	3.113	3.319	2.964	-1.4482	2.13611e-07
ENSMUST00000065512	Rtkn-201	ENSMUSG00000034930	Rtkn	0.956	1.692	1.729	0.861	1.195	1.248	3.05	2.513	2.405	2.936	2.75	2.719	-1.4487	1.04916e-05
ENSMUST00000165690	Trabd-203	ENSMUSG00000015363	Trabd	2.651	2.67	2.987	2.129	2.498	2.774	3.924	4.164	4.196	3.82	3.792	4.522	-1.4515	4.83689e-06
ENSMUST00000046157	Fndc3b-201	ENSMUSG00000039286	Fndc3b	1.631	4.3	3.926	3.522	3.898	3.773	5.415	5.121	5.196	5.27	5.202	3.579	-1.4555	0.0125616
ENSMUST00000222275	Inf2-203	ENSMUSG00000037679	Inf2	0	2.874	3.104	1.421	0.593	2.964	3.21	3.245	3.254	3.325	3.315	3.354	-1.4578	0.0242005
ENSMUST00000034915	Ctsh-201	ENSMUSG00000032359	Ctsh	3.501	3.197	2.696	2.62	3.287	2.937	4.583	2.561	6.118	4.576	4.723	4.428	-1.4585	0.0131417
ENSMUST00000114487	Il1rn-204	ENSMUSG00000026981	Il1rn	0.266	0.333	0.382	0.489	0.176	0.24	1.752	1.219	1.535	2.018	2.384	1.735	-1.4595	6.12598e-06
ENSMUST00000212100	Iqsec1-210	ENSMUSG00000034312	Iqsec1	0	0.201	0	0	0	0.252	2.596	0	0.002	0.595	3.04	2.995	-1.4625	0.0376028
ENSMUST00000026585	Tspan4-201	ENSMUSG00000025511	Tspan4	2.505	3.212	3.546	3.145	3.621	3.186	4.449	3.995	4.561	5.079	4.719	5.196	-1.464	0.000120602
ENSMUST00000005256	Ndrg1-201	ENSMUSG00000005125	Ndrg1	3.24	3.479	3.471	3.352	3.474	3.06	4.557	4.301	4.237	5.57	5.138	5.102	-1.4715	7.40343e-05
ENSMUST00000172753	Hspa1b-201	ENSMUSG00000090877	Hspa1b	1.786	2.862	2.379	2.4	3.588	2.408	3.715	3.539	3.294	4.67	4.399	4.651	-1.4742	0.00173796
ENSMUST00000099696	Cd82-202	ENSMUSG00000027215	Cd82	4.334	2.437	4.416	2.671	1.531	4.467	4.704	4.639	4.747	4.709	4.982	4.94	-1.4775	0.0171501
ENSMUST00000029643	Gar1-201	ENSMUSG00000028010	Gar1	0.225	1.065	0.535	0.796	0.269	0.513	2.423	2.108	1.652	1.871	2.026	2.2	-1.4795	5.5641e-06
ENSMUST00000186096	Lmbrd1-202	ENSMUSG00000073725	Lmbrd1	0.178	0.178	0.265	0.182	2.729	0.716	2.223	2.759	0.306	3.006	2.47	2.366	-1.4803	0.0267572
ENSMUST00000219033	Adamts4-203	ENSMUSG00000006403	Adamts4	0	0.926	0	0.341	0	0	1.737	1.097	1.452	2.226	1.986	1.67	-1.4835	5.69215e-05
ENSMUST00000126617	Slc41a2-202	ENSMUSG00000034591	Slc41a2	1.538	1.815	0	0	0	0	2.03	1.829	2.193	1.965	1.825	2.424	-1.4855	0.00235569
ENSMUST00000163311	Snrpa-206	ENSMUSG00000061479	Snrpa	3.471	3.61	2.288	2.09	0.945	2.845	4.516	3.837	3.894	3.988	4.139	3.83	-1.4925	0.00514431
ENSMUST00000207470	Nrg1-203	ENSMUSG00000062991	Nrg1	0.707	1.371	1.072	0.874	1.242	0.665	2.547	2.282	2.12	2.715	2.476	2.758	-1.4945	2.2119e-06
ENSMUST00000049483	Fmnl2-201	ENSMUSG00000036053	Fmnl2	0.546	0.015	0	1.778	0	0.962	2.503	1.867	1.313	2.383	2.117	2.123	-1.5008	0.0013104
ENSMUST00000085425	Isg15-201	ENSMUSG00000035692	Isg15	2.01	1.863	2.087	2.062	1.291	1.572	2.825	2.991	3.023	4.358	3.27	3.43	-1.502	0.000183515
ENSMUST00000084264	Txlna-202	ENSMUSG00000053841	Txlna	1.442	1.668	1.615	1.002	1.099	1.591	3.185	2.28	2.446	3.468	3.683	2.41	-1.5092	0.000258752
ENSMUST00000227863	Ankrd28-207	ENSMUSG00000014496	Ankrd28	0.508	0.654	1.796	0.937	0.014	1.555	2.931	2.88	1.636	3.179	1.838	2.091	-1.5152	0.00258955
ENSMUST00000029699	Lmna-201	ENSMUSG00000028063	Lmna	2.854	3.974	3.994	3.409	3.149	3.491	4.852	4.6	5.079	5.042	5.147	5.253	-1.517	2.55604e-05
ENSMUST00000031255	Gpat3-201	ENSMUSG00000029314	Gpat3	1.369	2.395	2.464	1.592	1.522	2.297	3.424	3.531	3.163	3.613	3.327	3.684	-1.5172	3.79888e-05
ENSMUST00000073600	Errfi1-202	ENSMUSG00000028967	Errfi1	1.064	2.721	2.472	2.466	2.057	1.684	3.584	2.57	3.393	3.716	4.078	4.261	-1.523	0.00145504
ENSMUST00000029846	Cyr61-201	ENSMUSG00000028195	Cyr61	1.562	2.072	1.808	1.912	2.272	1.882	3.481	2.983	2.842	4.129	3.729	3.513	-1.5282	3.61679e-05
ENSMUST00000097824	Tcf24-201	ENSMUSG00000099032	Tcf24	0.974	0.769	1.66	0.173	0.081	0.255	0.349	2.529	2.828	0.791	3.283	3.315	-1.5305	0.0252478
ENSMUST00000091429	Hacd1-202	ENSMUSG00000063275	Hacd1	1.505	1.211	0	1.217	0	1.467	2.851	2.476	2.242	2.572	2.207	2.24	-1.5313	0.000545415
ENSMUST00000034003	Fgl1-201	ENSMUSG00000031594	Fgl1	7.003	7.073	6.66	6.712	6.722	6.678	8.673	7.861	7.959	9.017	8.558	7.982	-1.5337	2.27342e-05
ENSMUST00000180358	Polr3d-202	ENSMUSG00000000776	Polr3d	1.242	0.026	0.106	1.222	1.528	1.358	2.746	2.502	1.984	2.588	2.499	2.377	-1.5357	0.000365432
ENSMUST00000213809	Yipf2-204	ENSMUSG00000032182	Yipf2	0	0	0	0	0	0	2.288	2.62	2.294	0	2.017	0	-1.5365	0.0108317
ENSMUST00000220627	Cep170b-204	ENSMUSG00000072825	Cep170b	0.127	2.913	2.721	2.954	2.577	2.364	3.717	3.608	3.428	4.292	3.854	3.977	-1.5367	0.00712097
ENSMUST00000114299	Flna-203	ENSMUSG00000031328	Flna	0.198	1.697	0.844	0.684	0.841	0.711	1.858	1.76	2.944	3.026	3.179	1.431	-1.5372	0.00198186
ENSMUST00000022207	Elovl7-201	ENSMUSG00000021696	Elovl7	1.087	1.642	1.122	0.857	1.164	0.599	2.355	2.38	2.614	2.774	2.635	2.943	-1.5383	3.83662e-06
ENSMUST00000010211	Rassf1-201	ENSMUSG00000010067	Rassf1	1.669	1.371	1.332	1.273	1.628	1.267	3.118	2.279	2.29	3.408	3.16	3.52	-1.5392	6.40346e-05
ENSMUST00000224122	Spire1-204	ENSMUSG00000024533	Spire1	0	0	0	0	0	0	1.453	1.49	0.634	1.85	1.711	2.099	-1.5395	2.09598e-05
ENSMUST00000219143	Nap1l1-205	ENSMUSG00000058799	Nap1l1	0	1.004	0	0	0	0	2.588	0	2.268	2.821	0	2.605	-1.5463	0.0221329
ENSMUST00000039956	Slc41a2-201	ENSMUSG00000034591	Slc41a2	3.488	3.876	3.87	4	3.721	4.423	5.627	5.082	5.069	5.764	5.586	5.538	-1.548	4.94012e-06
ENSMUST00000060747	Bhlha15-201	ENSMUSG00000052271	Bhlha15	1.635	1.837	1.7	0.845	1.789	1.413	3.559	3.485	3.338	2.33	2.355	3.443	-1.5485	0.000255745
ENSMUST00000028881	Il1b-201	ENSMUSG00000027398	Il1b	1.04	1.315	1.997	1.407	1.562	1.192	3.103	2.317	2.068	3.893	3.331	3.112	-1.5518	0.000491386
ENSMUST00000186672	Srcap-204	ENSMUSG00000053877	Srcap	0.282	0.003	0	0.01	0.006	0.328	0	2.962	0.496	2.71	0.635	3.14	-1.5523	0.0241849
ENSMUST00000192699	Zbtb18-203	ENSMUSG00000063659	Zbtb18	0	1.061	0	0	0	0	2.113	2.018	1.796	1.076	1.733	1.654	-1.5548	5.227e-05
ENSMUST00000097547	Odr4-204	ENSMUSG00000006010	Odr4	3.82	0	2.515	2.545	2.414	0	3.5	3.73	3.886	3.737	2.705	3.08	-1.5573	0.0396094
ENSMUST00000077078	Rnf185-202	ENSMUSG00000020448	Rnf185	2.587	2.498	3.968	2.197	2.446	2.519	4.639	4.38	2.942	4.512	4.492	4.601	-1.5585	0.00184288
ENSMUST00000038816	Cxcl10-201	ENSMUSG00000034855	Cxcl10	2.3	1.022	2.329	1.994	1.539	1.484	3.621	3.03	2.811	4.918	3.834	1.819	-1.5608	0.00844833
ENSMUST00000029142	Eif6-201	ENSMUSG00000027613	Eif6	4.369	4.693	4.382	4.049	4.372	4.336	5.991	5.518	5.693	5.974	6.08	6.323	-1.563	7.19108e-07
ENSMUST00000107094	Jun-201	ENSMUSG00000052684	Jun	2.398	3.668	2.531	2.761	3.085	2.732	4.126	3.98	3.872	5.122	4.797	4.697	-1.5698	0.00022207
ENSMUST00000007216	Ap2m1-201	ENSMUSG00000022841	Ap2m1	1.12	0.501	0.346	0.579	0.703	2.622	3.572	2.916	2.546	0.821	2.142	3.308	-1.5723	0.0144105
ENSMUST00000040924	Ss18-201	ENSMUSG00000037013	Ss18	0.19	0.022	0.267	0.001	0.211	0.001	0.488	0.409	3.113	3.016	2.743	0.358	-1.5725	0.0205536
ENSMUST00000022580	Slc25a30-201	ENSMUSG00000022003	Slc25a30	1.933	3.673	2.782	2.267	2.439	2.239	4.681	3.572	3.565	4.429	4.382	4.14	-1.5727	0.000539893
ENSMUST00000210564	Chmp1b-202	ENSMUSG00000109901	Chmp1b	0.681	3.561	3.546	0.775	3.631	1.114	3.811	3.749	3.67	3.923	3.904	3.777	-1.5877	0.0269506
ENSMUST00000075433	Cxcl2-201	ENSMUSG00000058427	Cxcl2	0	0.184	0	0	0	0	1.631	0.743	0.583	2.656	1.988	2.112	-1.5882	0.000755378
ENSMUST00000115335	St6gal1-202	ENSMUSG00000022885	St6gal1	2.502	2.525	2.753	2.428	2.202	3.198	4.415	3.9	4.247	4.763	4.407	3.429	-1.5922	5.13771e-05
ENSMUST00000082303	Col15a1-201	ENSMUSG00000028339	Col15a1	0	0.048	0	0.01	0	0	0	1.638	2.445	1.547	2.168	1.836	-1.596	0.00102558
ENSMUST00000010239	Slc3a2-201	ENSMUSG00000010095	Slc3a2	4.342	4.954	4.822	4.308	4.839	4.517	6.177	5.968	6.016	6.302	6.271	6.647	-1.5998	9.26632e-07
ENSMUST00000171687	Tmem39a-214	ENSMUSG00000002845	Tmem39a	2.238	0	0	1.736	2.085	1.902	2.899	2.98	2.899	2.794	3.01	3.004	-1.6042	0.00371876
ENSMUST00000033995	Rbpms-202	ENSMUSG00000031586	Rbpms	2.368	3.618	3.132	2.876	3.138	2.66	4.611	4.703	4.084	4.684	4.772	4.594	-1.6093	1.34427e-05
ENSMUST00000186526	Ly6a-202	ENSMUSG00000075602	Ly6a	0	0	2.455	0	0	0	1.845	0	1.918	3.211	2.758	2.423	-1.6167	0.0248298
ENSMUST00000182583	Rnf4-206	ENSMUSG00000029110	Rnf4	0	0	0	0	0	0	1.548	2.319	1.685	0.679	1.922	1.552	-1.6175	2.65002e-05
ENSMUST00000063062	Chil3-201	ENSMUSG00000040809	Chil3	1.822	1.1	3.111	1.108	1.878	1.815	3.193	2.804	3.166	4.368	3.327	3.689	-1.6188	0.00146081
ENSMUST00000200468	Nme6-214	ENSMUSG00000032478	Nme6	2.099	1.45	1.664	1.072	1.334	1.92	2.953	5.064	2.032	2.772	1.435	5.002	-1.6198	0.0292099
ENSMUST00000020692	Btg2-201	ENSMUSG00000020423	Btg2	2.821	2.904	2.897	2.536	2.898	2.91	4.588	3.699	4.057	5.163	4.867	4.313	-1.6202	3.1529e-05
ENSMUST00000064167	Rnf11-202	ENSMUSG00000028557	Rnf11	0.021	2.843	1.96	3.009	2.521	1.238	3.8	2.396	3.676	3.531	3.966	3.958	-1.6225	0.0112613
ENSMUST00000001046	S100a4-201	ENSMUSG00000001020	S100a4	1.605	1.654	2.024	0.845	1.18	1.189	2.977	2.609	2.967	3.487	3.302	2.92	-1.6275	1.82495e-05
ENSMUST00000109367	Slpi-201	ENSMUSG00000017002	Slpi	2.403	1.865	2.252	1.596	2.315	2.741	3.262	2.792	3.368	4.927	4.245	4.354	-1.6293	0.00130912
ENSMUST00000117324	Josd2-202	ENSMUSG00000038695	Josd2	0.646	1.385	0.972	0	0	0.593	2.401	2.094	2.001	2.009	2.301	2.592	-1.6337	5.09679e-05
ENSMUST00000000579	Sox9-201	ENSMUSG00000000567	Sox9	1.745	2.143	1.908	1.689	1.87	1.981	3.697	3.363	3.471	3.854	3.54	3.269	-1.643	3.83188e-08
ENSMUST00000165096	Mvp-202	ENSMUSG00000030681	Mvp	3.949	4.605	4.261	3.863	4.287	3.684	5.95	5.331	5.572	6.062	5.814	5.794	-1.6457	2.77476e-06
ENSMUST00000002284	Plaur-201	ENSMUSG00000046223	Plaur	1.185	1.265	1.238	0.725	0.927	0.473	2.791	1.979	1.698	3.295	2.927	3.009	-1.6477	0.000197853
ENSMUST00000015981	Sqstm1-201	ENSMUSG00000015837	Sqstm1	4.759	5.145	5.086	4.038	4.317	3.976	6.402	5.997	6.016	5.721	6.377	6.702	-1.649	7.3263e-05
ENSMUST00000179001	Sirpa-214	ENSMUSG00000037902	Sirpa	1.822	0.631	2.278	0	1.102	0.663	2.472	3.979	0.946	4.19	4.116	0.725	-1.6553	0.0491546
ENSMUST00000092640	St3gal1-201	ENSMUSG00000013846	St3gal1	3.541	4.16	3.927	3.97	0.822	4.135	5.31	4.582	4.708	5.441	5.4	5.066	-1.6587	0.0129138
ENSMUST00000033099	Fgf21-201	ENSMUSG00000030827	Fgf21	1.91	2.018	1.01	1.118	2.79	1.705	4.236	3.875	2.195	3.156	3.175	3.877	-1.6605	0.00203059
ENSMUST00000029140	Procr-201	ENSMUSG00000027611	Procr	0.881	1.582	1.246	0.921	1.274	0.789	2.389	2.707	2.278	3.194	2.988	3.102	-1.6608	8.10116e-06
ENSMUST00000001672	Ifrd1-201	ENSMUSG00000001627	Ifrd1	2.029	2.891	2.344	2.341	2.623	2.02	4.234	3.682	3.525	4.373	4.236	4.164	-1.661	7.60887e-06
ENSMUST00000040010	Rbm3-201	ENSMUSG00000031167	Rbm3	0	0	0	0	1.466	1.667	2.668	2.018	2.057	3.03	1.002	2.42	-1.677	0.00329288
ENSMUST00000195117	Atf3-203	ENSMUSG00000026628	Atf3	0	0.838	0.875	0	0.016	0	1.854	1.463	0.971	2.837	2.188	2.481	-1.6775	0.000492763
ENSMUST00000227607	Tsc2-215	ENSMUSG00000002496	Tsc2	1.849	0	2.277	0	0	0	2.388	2.234	2.193	2.474	2.253	2.7	-1.686	0.00356718
ENSMUST00000025903	Rps6ka4-201	ENSMUSG00000024952	Rps6ka4	1.527	2.183	0	1.92	0	0	2.566	2.394	2.503	2.699	2.774	2.839	-1.6908	0.00297268
ENSMUST00000036854	Efhd2-201	ENSMUSG00000040659	Efhd2	3.15	3.747	3.678	3.215	3.688	3.472	5.53	4.68	4.796	5.259	5.455	5.389	-1.6932	2.84871e-06
ENSMUST00000140332	Crem-219	ENSMUSG00000063889	Crem	2.136	0	2.008	1.703	0	0	3.172	2.33	2.12	2.937	2.787	2.703	-1.7003	0.00455087
ENSMUST00000034756	Anxa2-201	ENSMUSG00000032231	Anxa2	5.623	3.928	5.085	4.794	4.991	5.006	6.394	6.256	6.508	6.943	6.778	6.778	-1.705	4.69907e-05
ENSMUST00000041500	Srxn1-201	ENSMUSG00000032802	Srxn1	4.839	5.613	5.066	4.637	4.896	4.397	6.367	6.398	6.342	6.606	6.629	7.362	-1.7093	2.32836e-05
ENSMUST00000033671	Rps6ka3-201	ENSMUSG00000031309	Rps6ka3	0	3.059	2.567	2.012	2.82	0	3.595	3.378	3.342	3.533	3.544	3.338	-1.712	0.0133976
ENSMUST00000025760	Chka-201	ENSMUSG00000024843	Chka	1.664	1.818	1.437	1.571	1.814	2.036	3.986	3.098	3.184	3.569	3.519	3.273	-1.7148	7.75416e-07
ENSMUST00000023570	Btg3-201	ENSMUSG00000022863	Btg3	2.983	3.324	2.903	2.567	2.891	2.482	5.084	4.328	4.079	4.698	4.822	4.471	-1.722	4.4263e-06
ENSMUST00000171419	Actb-208	ENSMUSG00000029580	Actb	4.574	5.118	4.71	2.19	4.091	4.748	5.563	4.937	5.993	5.727	5.631	7.924	-1.724	0.0166158
ENSMUST00000099558	Tjp2-201	ENSMUSG00000024812	Tjp2	1.918	0	0	2.457	0	0.32	2.954	2.98	3.08	3.186	2.844	0	-1.7248	0.0290017
ENSMUST00000023803	Krt18-201	ENSMUSG00000023043	Krt18	7.11	7.518	7.034	6.899	6.94	6.923	9.074	8.411	8.692	8.963	8.928	8.742	-1.731	1.68778e-07
ENSMUST00000115467	Tes-202	ENSMUSG00000029552	Tes	2.443	2.756	2.332	1.856	2.128	1.703	4.048	3.822	3.688	4.076	3.968	4.056	-1.74	1.35949e-06
ENSMUST00000043317	Dnajc12-201	ENSMUSG00000036764	Dnajc12	1.556	1.071	0.927	0.867	1.142	1.451	2.91	2.66	2.16	3.662	2.989	3.145	-1.752	2.08223e-05
ENSMUST00000043517	Pvr-201	ENSMUSG00000040511	Pvr	1.997	2.769	2.062	1.888	2.094	1.966	3.837	3.349	3.262	4.519	4.196	4.197	-1.764	2.85735e-05
ENSMUST00000114482	Il1rn-201	ENSMUSG00000026981	Il1rn	1.787	2.233	2.265	2.056	1.55	1.837	3.872	3.287	3.679	3.864	4.224	3.42	-1.7697	1.811e-06
ENSMUST00000106722	Dennd5a-202	ENSMUSG00000035901	Dennd5a	0	0	0	0	0	0	3.552	0	3.486	0	0	3.716	-1.7923	0.0494684
ENSMUST00000023952	Krt8-201	ENSMUSG00000049382	Krt8	6.18	6.892	6.234	6.206	6.208	6.216	8.354	7.713	7.983	8.279	8.282	8.082	-1.7928	3.19502e-07
ENSMUST00000196695	Fubp1-205	ENSMUSG00000028034	Fubp1	0.262	0.805	0	0.405	0.394	0.405	4.156	0.621	0.517	0.417	3.708	3.641	-1.7982	0.0381255
ENSMUST00000075341	Orm2-201	ENSMUSG00000061540	Orm2	3.047	2.723	3.196	3.091	2.8	3.259	5.074	3.445	5.238	6.538	4.73	3.936	-1.8075	0.00248584
ENSMUST00000029803	Eif4e-201	ENSMUSG00000028156	Eif4e	0.406	2.891	2.911	0	2.734	2.187	4.153	3.978	4.029	1.548	4.145	4.254	-1.8297	0.0236819
ENSMUST00000032429	Med21-201	ENSMUSG00000030291	Med21	4.321	3.615	3.71	1.873	0.351	1.849	4.555	4.417	4.176	4.538	4.524	4.495	-1.831	0.0142739
ENSMUST00000038368	Id1-201	ENSMUSG00000042745	Id1	3.964	3.784	3.289	3.305	2.997	3.358	5.498	5.356	5.647	4.601	5.398	5.194	-1.8328	5.15545e-06
ENSMUST00000079996	Zfand2a-201	ENSMUSG00000053581	Zfand2a	1.505	0.364	0.476	0.519	0.377	0.36	2.289	2.193	1.278	2.99	2.866	3.016	-1.8385	0.000233289
ENSMUST00000178034	Tgm1-203	ENSMUSG00000022218	Tgm1	1.903	3.249	0.601	2.255	0.839	0.951	3.473	3.368	2.855	4.692	3.418	3.03	-1.8397	0.00393074
ENSMUST00000160942	Fam83a-202	ENSMUSG00000051225	Fam83a	0.342	0.772	0.64	0.684	0.649	0.26	2.531	1.757	2.127	3.052	2.28	2.714	-1.8523	3.90827e-06
ENSMUST00000054445	Hilpda-201	ENSMUSG00000043421	Hilpda	1.619	1.699	1.476	1.347	1.452	1.686	3.304	2.673	2.872	4.243	3.678	3.653	-1.8573	1.74562e-05
ENSMUST00000021674	Fos-201	ENSMUSG00000021250	Fos	0.525	0.869	0.885	0.594	0.957	0.562	2.543	1.845	2.068	3.73	3.154	2.197	-1.8575	0.000116315
ENSMUST00000015394	Mmp13-201	ENSMUSG00000050578	Mmp13	1.564	1.12	1.355	1.163	1.094	1.057	2.831	2.434	3.281	3.859	3.153	3.026	-1.8718	4.54493e-06
ENSMUST00000027941	Atf3-201	ENSMUSG00000026628	Atf3	2.647	2.75	2.547	2.483	2.718	2.003	4.577	4.218	3.722	4.642	4.825	4.451	-1.8812	2.22924e-06
ENSMUST00000192698	Atp6v1h-204	ENSMUSG00000033793	Atp6v1h	2.365	0.931	1.635	0	0	0	2.915	2.185	2.644	2.871	3.217	2.46	-1.8935	0.00149943
ENSMUST00000126359	Trf-204	ENSMUSG00000032554	Trf	2.623	3.893	1.728	1.332	2.971	3.097	4.876	4.447	4.368	4.933	4.682	3.719	-1.8968	0.00120887
ENSMUST00000034905	Gclc-201	ENSMUSG00000032350	Gclc	6.033	6.609	6.363	6.41	6.057	5.944	8.727	7.71	7.323	8.264	8.395	8.425	-1.9047	1.18393e-05
ENSMUST00000070949	Prelid2-201	ENSMUSG00000056671	Prelid2	1.796	1.972	1.442	1.777	1.359	1.485	4.92	2.819	3.471	3.474	3.481	3.177	-1.9185	0.000100012
ENSMUST00000026475	Ddit3-201	ENSMUSG00000025408	Ddit3	3.22	3.421	2.909	2.652	3.148	2.681	5.3	4.901	4.34	4.794	5.174	5.053	-1.9218	1.28278e-06
ENSMUST00000169391	Cldn14-204	ENSMUSG00000047109	Cldn14	0.475	0.834	1.304	0.575	0.637	0.619	2.922	2.305	2.457	2.843	2.716	2.745	-1.924	2.24447e-07
ENSMUST00000095062	Lmbrd1-201	ENSMUSG00000073725	Lmbrd1	0.553	0.6	0.614	0.603	3.734	0.903	3.514	3.797	0.452	3.723	3.623	3.604	-1.951	0.0253519
ENSMUST00000115342	Timp1-202	ENSMUSG00000001131	Timp1	1.091	1.286	1.056	1.02	1.05	1.12	2.839	2.556	3.299	3.676	2.669	3.296	-1.952	8.33735e-07
ENSMUST00000211807	Mt1-202	ENSMUSG00000031765	Mt1	1.319	0.62	1.141	0.552	0.982	1.485	2.318	0.993	1.49	4.908	4.253	3.89	-1.9588	0.0152222
ENSMUST00000111964	Hnrnpa3-204	ENSMUSG00000059005	Hnrnpa3	3.433	3.74	0	0	0	3.248	3.912	3.844	3.794	3.498	3.456	3.673	-1.9593	0.0313424
ENSMUST00000232873	Snrpc-203	ENSMUSG00000024217	Snrpc	0.128	0.083	0.072	0.124	3.16	0.163	2.934	3.302	1.776	0.75	3.258	3.496	-1.9643	0.0155866
ENSMUST00000017808	Slc35c2-201	ENSMUSG00000017664	Slc35c2	0.441	0	0	1.11	0	1.343	2.433	3.073	2.18	2.806	2.179	2.065	-1.9737	5.721e-05
ENSMUST00000129081	Syvn1-202	ENSMUSG00000024807	Syvn1	1.22	0	1.603	1.887	0.616	2.07	4.064	3.129	3.367	2.632	3.502	2.605	-1.9838	0.000532845
ENSMUST00000000466	Plin2-201	ENSMUSG00000028494	Plin2	6.926	6.822	6.685	6.739	6.771	6.894	9.342	8.202	8.435	8.947	8.862	8.992	-1.9905	4.15065e-07
ENSMUST00000165420	Rnf24-204	ENSMUSG00000048911	Rnf24	1.366	0	1.775	0.006	0	0	2.633	2.405	2.191	3.157	1.998	2.821	-2.0097	0.000333834
ENSMUST00000001513	Tubb6-201	ENSMUSG00000001473	Tubb6	3.415	3.68	3.236	3.271	3.262	3.375	5.623	5.097	5.229	5.359	5.509	5.515	-2.0155	3.37685e-09
ENSMUST00000092887	Myo18a-203	ENSMUSG00000000631	Myo18a	0	0	0	0	0	0	0	3.82	0.53	0	4.003	3.761	-2.019	0.0350035
ENSMUST00000093801	Plscr1-201	ENSMUSG00000032369	Plscr1	2.475	2.779	2.427	2.024	2.037	2.204	5.015	3.76	3.894	4.94	4.44	4.106	-2.0348	9.32894e-06
ENSMUST00000112932	Zbtb6-202	ENSMUSG00000066798	Zbtb6	0.045	0.02	0.008	0.061	1.091	0.371	2.779	2.787	2.63	2.849	0.002	2.824	-2.0458	0.00202559
ENSMUST00000107377	Tnc-204	ENSMUSG00000028364	Tnc	0.191	2.572	0.337	0.94	0.296	1.019	3.214	3.088	3.472	2.317	2.512	3.047	-2.0492	0.000506245
ENSMUST00000096350	Maff-201	ENSMUSG00000042622	Maff	0	1.224	1.561	0.57	0.035	0.733	2.832	2.09	2.195	3.36	2.815	3.128	-2.0495	9.59736e-05
ENSMUST00000023829	Cdkn1a-201	ENSMUSG00000023067	Cdkn1a	3.057	3.431	3.108	3.021	3.122	3.13	5.283	4.991	5.287	4.974	5.129	5.514	-2.0515	2.28793e-09
ENSMUST00000040312	Trib3-201	ENSMUSG00000032715	Trib3	2.112	2.559	2.63	2.08	2.548	2.149	4.756	4.553	4.35	3.858	4.064	4.845	-2.058	7.78475e-07
ENSMUST00000050785	Lcn2-201	ENSMUSG00000026822	Lcn2	5.634	5.204	5.699	4.935	5.389	5.73	7.533	6.292	7.797	9.232	7.4	6.704	-2.0612	0.000802523
ENSMUST00000020734	Eif4enif1-201	ENSMUSG00000020454	Eif4enif1	0.136	0	0.05	0.029	0	0.1	3.148	0.02	0	3.305	3.208	3.012	-2.063	0.0114165
ENSMUST00000071555	Actg1-202	ENSMUSG00000062825	Actg1	1.337	1.913	1.271	1.408	1.45	1.226	3.525	2.398	3.312	3.982	3.576	4.268	-2.076	2.42732e-05
ENSMUST00000069036	Manf-201	ENSMUSG00000032575	Manf	2.998	3.742	4.537	2.43	5.059	5.02	6.392	6.533	5.91	5.756	6.084	5.695	-2.0973	0.00117013
ENSMUST00000064795	Egr1-201	ENSMUSG00000038418	Egr1	1.314	1.566	2.986	1.335	1.558	1.805	3.842	3.516	4.101	4.265	4.216	3.216	-2.0987	4.65642e-05
ENSMUST00000106215	Actg1-204	ENSMUSG00000062825	Actg1	5.543	5.769	5.842	5.246	5.685	5.532	8.166	7.017	7.355	8.081	8.192	7.651	-2.1408	1.77416e-06
ENSMUST00000175940	Chtf8-202	ENSMUSG00000046691	Chtf8	0	0	0	0	0	0	4.357	0.007	0	0	4.195	4.419	-2.163	0.0492198
ENSMUST00000056427	Tubb2a-201	ENSMUSG00000058672	Tubb2a	5.816	5.609	4.957	5.331	4.675	4.978	7.684	7.076	7.33	7.418	7.377	7.489	-2.168	6.0111e-07
ENSMUST00000003635	Ier3-201	ENSMUSG00000003541	Ier3	0.868	1.238	1.321	0.96	1.143	0.694	3.088	2.335	2.401	4.277	3.741	3.46	-2.1797	5.55705e-05
ENSMUST00000027639	Marco-201	ENSMUSG00000026390	Marco	2.24	4.261	4.228	3.242	2.55	2.208	5.982	4.879	5.413	5.616	5.546	4.423	-2.1883	0.000652415
ENSMUST00000032961	Nupr1-201	ENSMUSG00000030717	Nupr1	2.797	2.616	2.344	1.688	2.778	1.832	4.846	4.137	4.404	4.624	4.275	5.066	-2.2162	3.81454e-06
ENSMUST00000140382	Plin2-205	ENSMUSG00000028494	Plin2	2.042	0.324	0.788	1.651	0.385	1.807	3.986	3.444	3.073	2.76	3.511	3.677	-2.2423	9.15213e-05
ENSMUST00000041357	Lrg1-201	ENSMUSG00000037095	Lrg1	5.687	7.134	6.536	6.476	6.725	6.75	9.25	7.959	8.804	9.373	8.977	8.419	-2.2457	1.71391e-05
ENSMUST00000029297	Slc7a11-201	ENSMUSG00000027737	Slc7a11	1.732	2.529	1.95	1.205	1.618	0.91	3.956	3.72	3.293	4.063	3.899	4.567	-2.259	1.40195e-05
ENSMUST00000098391	Pcsk6-202	ENSMUSG00000030513	Pcsk6	3.046	0	3.742	0	3.755	0	3.935	3.939	4.059	4.054	3.88	4.298	-2.2703	0.0170962
ENSMUST00000000193	Ccl2-201	ENSMUSG00000035385	Ccl2	1.053	0.832	1.119	0.481	0.634	0.527	2.789	2.718	2.561	4.126	3.356	2.884	-2.298	5.22325e-06
ENSMUST00000143573	Sec23b-203	ENSMUSG00000027429	Sec23b	0.337	0.013	3.409	2.779	0.019	2.788	4.326	3.553	4.384	3.504	3.434	4.001	-2.3095	0.00642374
ENSMUST00000024042	Creld2-201	ENSMUSG00000023272	Creld2	3.912	4.632	3.936	3.258	3.854	3.418	6.903	6.391	5.924	5.724	6.166	5.828	-2.321	5.42976e-06
ENSMUST00000033930	Dusp4-201	ENSMUSG00000031530	Dusp4	1.061	1.631	1.201	1.222	1.06	1.116	3.297	2.988	2.886	4.229	3.854	4.073	-2.3393	2.9363e-06
ENSMUST00000115227	Bdh1-203	ENSMUSG00000046598	Bdh1	0	0.033	3.532	3.437	0.032	0.043	3.502	3.716	3.741	3.46	3.388	3.394	-2.354	0.00922948
ENSMUST00000111155	Hspb1-202	ENSMUSG00000004951	Hspb1	0.025	0.456	0.042	0.341	0.836	0.039	1.919	2.104	2.146	3.506	2.737	3.663	-2.3893	3.18722e-05
ENSMUST00000109177	Atp9a-204	ENSMUSG00000027546	Atp9a	1.371	0	0.796	0.952	0	0	2.611	3.344	3.323	3.514	3.264	1.423	-2.3933	0.000152425
ENSMUST00000128088	Saa1-201	ENSMUSG00000074115	Saa1	3.534	4.616	4.382	3.618	5.163	4.226	6.745	4.155	7.268	9.804	7.076	5.313	-2.4703	0.0134326
ENSMUST00000075774	Tubb2b-201	ENSMUSG00000045136	Tubb2b	3.308	3.14	0.031	2.864	2.415	2.591	5.074	4.498	4.761	4.953	4.868	5.033	-2.473	0.000570939
ENSMUST00000038287	Dusp5-201	ENSMUSG00000034765	Dusp5	0.857	1.553	0.987	0.943	1.206	0.877	3.868	2.907	2.977	3.95	3.897	3.734	-2.485	6.26554e-07
ENSMUST00000079413	Fkbp5-201	ENSMUSG00000024222	Fkbp5	1.352	3.645	3.022	0	0.01	0	3.805	3.878	3.892	3.613	3.854	4.084	-2.5162	0.00388071
ENSMUST00000031327	Cxcl1-201	ENSMUSG00000029380	Cxcl1	2.345	2.535	4.068	2.793	2.389	2.537	6.279	4.314	4.786	5.945	5.821	4.669	-2.5245	0.000141256
ENSMUST00000039559	Thbs1-201	ENSMUSG00000040152	Thbs1	1.626	2.387	1.94	1.848	2.147	1.691	4.454	3.773	4.005	5.224	5.004	4.397	-2.5363	1.75784e-06
ENSMUST00000075982	Saa2-201	ENSMUSG00000057465	Saa2	0	1.2	1.803	0.298	2.049	1.64	3.41	1.549	4.879	6.97	3.92	1.549	-2.5478	0.0190726
ENSMUST00000020704	Igfbp1-201	ENSMUSG00000020429	Igfbp1	4.544	5.285	5.59	4.124	5.859	5.474	8.137	6.855	6.789	8.699	7.91	7.821	-2.5558	9.61454e-05
ENSMUST00000021011	Ccl7-201	ENSMUSG00000035373	Ccl7	0.584	0.577	0.412	0.234	0.339	0.162	2.99	1.821	2.423	4.506	3.231	2.984	-2.6078	3.83939e-05
ENSMUST00000210769	Saa2-203	ENSMUSG00000057465	Saa2	2.398	2.858	2.493	1.945	3.004	1.58	5.142	2.506	5.442	8.525	5.406	3.122	-2.6442	0.0143943
ENSMUST00000111194	Cd44-207	ENSMUSG00000005087	Cd44	0.008	0.007	0	0.066	2.315	0.323	2.9	2.771	2.77	3.541	3.373	3.339	-2.6625	5.75204e-05
ENSMUST00000061829	Cd14-201	ENSMUSG00000051439	Cd14	2.947	4.191	3.61	2.122	2.659	2.343	6.024	5.152	5.848	5.676	5.334	6.189	-2.7252	1.95159e-05
ENSMUST00000024698	Tnfrsf12a-201	ENSMUSG00000023905	Tnfrsf12a	2.912	3.396	2.584	2.235	2.475	2.002	5.24	5	4.693	5.787	5.602	5.996	-2.7857	2.07522e-06
ENSMUST00000081326	Akr1c19-201	ENSMUSG00000071551	Akr1c19	0.325	0.273	0.286	0.309	0.312	0.385	4.261	0.854	3.944	0.47	4.433	4.92	-2.832	0.00527916
ENSMUST00000034215	Mt1-201	ENSMUSG00000031765	Mt1	6.353	6.454	5.714	5.547	5.803	6.076	9.807	7.671	7.849	9.418	9.566	8.898	-2.877	2.96622e-05
ENSMUST00000106787	Rhoc-202	ENSMUSG00000002233	Rhoc	0	0	0.004	0.043	0.11	0	4.2	0	3.969	2.322	4.343	3.33	-3.0012	0.00127026
ENSMUST00000079847	Suclg2-201	ENSMUSG00000061838	Suclg2	0.137	3.357	0.177	2.955	0.243	3.149	4.569	4.673	4.413	5.183	4.9	5.71	-3.2383	0.000882689
ENSMUST00000034214	Mt2-201	ENSMUSG00000031762	Mt2	5.287	4.54	4.883	3.897	4.421	5.347	8.739	6.624	7.391	8.836	8.562	8.18	-3.3262	1.38134e-05
ENSMUST00000041388	Serpine1-201	ENSMUSG00000037411	Serpine1	0.631	1.038	0.749	0.702	0.923	0.762	4.216	2.563	2.771	5.31	5.234	4.897	-3.3643	5.51821e-05
ENSMUST00000005077	Hspb1-201	ENSMUSG00000004951	Hspb1	3.05	4.202	3.678	3.303	4.025	2.762	6.084	6.536	6.362	8.045	7.451	7.707	-3.5275	5.14026e-06
ENSMUST00000054599	Sprr1a-201	ENSMUSG00000050359	Sprr1a	3.494	5.539	3.93	3.583	3.857	2.84	7.783	7.17	6.981	8.382	7.928	8.276	-3.8795	4.61175e-06
ENSMUST00000156550	Syvn1-207	ENSMUSG00000024807	Syvn1	0	0	0	0	0	0	5.847	5.274	0	4.737	5.137	4.777	-4.2953	0.000613122
