# Supplementary material for: Target identification of hepatic fibrosis using Pien Tze Huang based on mRNA and lncRNA
Source: Sci Rep. 2021 Aug 20;11:16980. doi: 10.1038/s41598-021-96459-5 (PMC8379174; doi:10.1038/s41598-021-96459-5)
Supplement: Supplementary file 4 — Supplementary Table 4. [file 41598_2021_96459_MOESM4_ESM.xlsx]

## Sheet: PZH_Control_905_det_rownames_ex
Transcript_id	Transcript_name	Gene_id	Gene_name	PZH_1	PZH_2	PZH_3	PZH_4	PZH_5	PZH_6	Control_1	Control_2	Control_3	Control_4	Control_5	Control_6	PZH_Control_log2(FC)	PZH_Control_P
ENSMUST00000185409	Gm5524-201	ENSMUSG00000101514	Gm5524	4.332	3.482	4.044	4.211	3.989	4.273	1.049	2.233	2.272	1.864	1.912	2.054	2.1578	2.07025e-06
ENSMUST00000218264	Gm48633-201	ENSMUSG00000112006	Gm48633	3.845	3.738	4.185	4.381	3.901	4.069	1.274	2.739	2.72	1.727	1.014	1.73	2.1525	4.01824e-05
ENSMUST00000188305	C730036E19Rik-201	ENSMUSG00000102095	C730036E19Rik	2.739	1.993	3.254	3.45	3.486	2.43	0.638	1.043	0.962	0.707	0.555	0.769	2.113	1.00532e-05
ENSMUST00000200021	AY036118-201	ENSMUSG00000105361	AY036118	11.884	13.124	12.99	13.65	12.878	10.657	12.279	12.275	9.757	9.963	9.674	9.581	1.9423	0.0189991
ENSMUST00000207914	4833411C07Rik-202	ENSMUSG00000109089	4833411C07Rik	2.232	2.02	3.12	2.974	3.281	2.638	0.371	1.499	1.528	0.559	0.605	0.897	1.801	9.79159e-05
ENSMUST00000231947	AC154378.1-202	ENSMUSG00000116718	AC154378.1	1.89	1.426	2.061	2.06	2.019	1.471	0	0.053	0.522	0	0	0	1.7253	3.84117e-07
ENSMUST00000204491	Gm30784-201	ENSMUSG00000107516	Gm30784	2.434	1.631	1.93	2.668	2.423	2.376	0.183	0.867	0.788	0.482	0.347	0.706	1.6815	5.17633e-06
ENSMUST00000229403	Gm31583-201	ENSMUSG00000115919	Gm31583	1.878	1.131	2.254	2.133	2.193	1.399	0.218	0.393	0.459	0.097	0.07	0.119	1.6053	1.2062e-05
ENSMUST00000198726	Gm6135-201	ENSMUSG00000106069	Gm6135	3.685	2.839	2.831	3.107	2.335	3.37	1.313	2.219	1.781	0.948	1.217	1.8	1.4815	0.000273913
ENSMUST00000221650	Gm40438-201	ENSMUSG00000113441	Gm40438	2.138	1.911	2.095	1.951	2.406	2.401	0.658	1.071	1.3	0.476	0.883	1.198	1.2193	1.52371e-05
ENSMUST00000131133	Gm12354-202	ENSMUSG00000086071	Gm12354	1.988	1.188	1.658	1.525	1.529	1.609	0	0.515	0.668	0.178	0.364	0.642	1.1883	1.38195e-05
ENSMUST00000209496	BC024386-202	ENSMUSG00000109628	BC024386	3.532	3.888	3.989	4.008	3.977	3.888	2.103	3.161	2.8	2.381	2.623	3.098	1.186	7.03785e-05
ENSMUST00000207942	Gm31522-201	ENSMUSG00000109297	Gm31522	1.612	1.94	2.53	2.089	2.148	1.69	0.437	1.264	1.191	0.691	0.595	0.772	1.1765	0.000113987
ENSMUST00000208078	Gm45044-201	ENSMUSG00000108969	Gm45044	0.602	0.888	1.822	1.631	1.471	1.573	0	0.323	0.411	0.12	0.219	0.254	1.11	0.000280105
ENSMUST00000188418	1700007F19Rik-201	ENSMUSG00000100666	1700007F19Rik	1.369	1.525	1.359	1.545	1.353	1.297	0.106	0.71	0.635	0.05	0.191	0.138	1.103	5.00735e-06
ENSMUST00000124319	Gm12354-201	ENSMUSG00000086071	Gm12354	1.712	1.242	1.479	1.663	1.839	1.506	0.844	0.863	0.981	0.188	0.13	0.028	1.0678	0.000288108
ENSMUST00000181382	D230017M19Rik-202	ENSMUSG00000097131	D230017M19Rik	1.981	1.202	1.071	2.117	2.282	1.253	0.508	0.941	0.7	0.403	0.571	0.548	1.0392	0.00113586
ENSMUST00000227218	AC154760.1-201	ENSMUSG00000115220	AC154760.1	1.235	2.014	1.538	1.094	1.647	1.207	2.904	2.533	2.083	2.252	2.732	2.429	-1.033	0.00025799
ENSMUST00000205445	Gm45151-201	ENSMUSG00000108736	Gm45151	0.521	0.614	0.619	0.545	0.373	0.483	2.13	1.503	1.735	1.269	1.68	1.242	-1.0673	1.87691e-05
ENSMUST00000172501	1110038B12Rik-201	ENSMUSG00000092203	1110038B12Rik	2.857	2.296	1.962	2.009	2.559	2.146	3.741	3.127	3.036	3.82	3.276	3.851	-1.1703	0.000210679
ENSMUST00000208709	Gm30692-201	ENSMUSG00000109141	Gm30692	0.242	0.654	0.376	0.346	0.539	0.574	1.713	1.247	1.695	2.146	1.951	1.207	-1.2047	2.71214e-05
ENSMUST00000146928	Gm15611-201	ENSMUSG00000084923	Gm15611	1.359	2.064	3.215	2.527	3.185	1.936	4.513	3.653	2.99	3.988	3.484	3.041	-1.2305	0.00922928
ENSMUST00000146678	Wincr1-202	ENSMUSG00000085183	Wincr1	0	0.479	0.082	0	0	0	1.2	1.447	1.358	2.174	1.953	2.109	-1.6133	6.60725e-06
