# Supplementary material for: Target identification of hepatic fibrosis using Pien Tze Huang based on mRNA and lncRNA
Source: Sci Rep. 2021 Aug 20;11:16980. doi: 10.1038/s41598-021-96459-5 (PMC8379174; doi:10.1038/s41598-021-96459-5)
Supplement: Supplementary file 5 — Supplementary Table 5. [file 41598_2021_96459_MOESM5_ESM.xlsx]

## Sheet: Top20_GO_Terms
Term	PValue	Gene_Count	Transcript_ID
Single-organism metabolic process	2.91398e-26	251	ENSMUST00000130418, ENSMUST00000115335, ENSMUST00000017881, ENSMUST00000029135, ENSMUST00000147605, ENSMUST00000058126, ENSMUST00000129213, ENSMUST00000015941, ENSMUST00000201855, ENSMUST00000038431, ENSMUST00000046049, ENSMUST00000102881, ENSMUST00000009236, ENSMUST00000066465, ENSMUST00000040987, ENSMUST00000051846, ENSMUST00000113658, ENSMUST00000123370, ENSMUST00000084343, ENSMUST00000009789,…
Organic acid metabolic process	1.14267e-25	103	ENSMUST00000115335, ENSMUST00000013773, ENSMUST00000022915, ENSMUST00000029135, ENSMUST00000068094, ENSMUST00000082428, ENSMUST00000058126, ENSMUST00000015941, ENSMUST00000038431, ENSMUST00000049178, ENSMUST00000046049, ENSMUST00000072438, ENSMUST00000127058, ENSMUST00000066465, ENSMUST00000040987, ENSMUST00000051846, ENSMUST00000113658, ENSMUST00000123370, ENSMUST00000059970, ENSMUST00000022437,…
Small molecule metabolic process	3.60358e-23	151	ENSMUST00000130418, ENSMUST00000115335, ENSMUST00000013773, ENSMUST00000022915, ENSMUST00000029135, ENSMUST00000020980, ENSMUST00000068094, ENSMUST00000058126, ENSMUST00000147605, ENSMUST00000082428, ENSMUST00000015941, ENSMUST00000201855, ENSMUST00000038431, ENSMUST00000046049, ENSMUST00000049178, ENSMUST00000072438, ENSMUST00000102881, ENSMUST00000127058, ENSMUST00000066465, ENSMUST00000051846,…
Carboxylic acid metabolic process	1.27443e-22	92	ENSMUST00000115335, ENSMUST00000013773, ENSMUST00000029135, ENSMUST00000068094, ENSMUST00000058126, ENSMUST00000015941, ENSMUST00000038431, ENSMUST00000049178, ENSMUST00000072438, ENSMUST00000127058, ENSMUST00000066465, ENSMUST00000040987, ENSMUST00000051846, ENSMUST00000113658, ENSMUST00000123370, ENSMUST00000022437, ENSMUST00000059970, ENSMUST00000084343, ENSMUST00000118539, ENSMUST00000204146,…
Oxoacid metabolic process	2.15697e-22	92	ENSMUST00000115335, ENSMUST00000013773, ENSMUST00000029135, ENSMUST00000068094, ENSMUST00000058126, ENSMUST00000015941, ENSMUST00000038431, ENSMUST00000049178, ENSMUST00000072438, ENSMUST00000127058, ENSMUST00000066465, ENSMUST00000040987, ENSMUST00000051846, ENSMUST00000113658, ENSMUST00000123370, ENSMUST00000022437, ENSMUST00000059970, ENSMUST00000084343, ENSMUST00000118539, ENSMUST00000204146,…
Response to stress	3.01303e-21	232	ENSMUST00000034214, ENSMUST00000034215, ENSMUST00000017881, ENSMUST00000109116, ENSMUST00000031327, ENSMUST00000031325, ENSMUST00000032961, ENSMUST00000058126, ENSMUST00000023952, ENSMUST00000201855, ENSMUST00000038431, ENSMUST00000046049, ENSMUST00000102881, ENSMUST00000009236, ENSMUST00000096350, ENSMUST00000177498, ENSMUST00000019043, ENSMUST00000105046, ENSMUST00000023672, ENSMUST00000115342,…
Response to organic substance	1.70756e-18	199	ENSMUST00000034214, ENSMUST00000109116, ENSMUST00000031327, ENSMUST00000031325, ENSMUST00000058126, ENSMUST00000023952, ENSMUST00000053373, ENSMUST00000038431, ENSMUST00000046049, ENSMUST00000020266, ENSMUST00000009236, ENSMUST00000177498, ENSMUST00000123370, ENSMUST00000019043, ENSMUST00000115342, ENSMUST00000028222, ENSMUST00000009530, ENSMUST00000015049, ENSMUST00000023143, ENSMUST00000099558,…
Organic acid biosynthetic process	6.37831e-18	45	ENSMUST00000034865, ENSMUST00000013773, ENSMUST00000029135, ENSMUST00000050562, ENSMUST00000154840, ENSMUST00000082428, ENSMUST00000058126, ENSMUST00000015941, ENSMUST00000063770, ENSMUST00000029770, ENSMUST00000102840, ENSMUST00000123614, ENSMUST00000127058, ENSMUST00000066465, ENSMUST00000169609, ENSMUST00000040987, ENSMUST00000092621, ENSMUST00000123370, ENSMUST00000071402, ENSMUST00000059970,…
Response to chemical	2.33356e-17	246	ENSMUST00000034214, ENSMUST00000115335, ENSMUST00000034215, ENSMUST00000017881, ENSMUST00000109116, ENSMUST00000031327, ENSMUST00000031325, ENSMUST00000032961, ENSMUST00000058126, ENSMUST00000023952, ENSMUST00000201855, ENSMUST00000053373, ENSMUST00000038431, ENSMUST00000046049, ENSMUST00000020266, ENSMUST00000009236, ENSMUST00000177498, ENSMUST00000123370, ENSMUST00000019043, ENSMUST00000115342,…
Small molecule biosynthetic process	2.36089e-17	60	ENSMUST00000034865, ENSMUST00000013773, ENSMUST00000019469, ENSMUST00000029135, ENSMUST00000153515, ENSMUST00000050562, ENSMUST00000154840, ENSMUST00000058126, ENSMUST00000082428, ENSMUST00000015941, ENSMUST00000063770, ENSMUST00000029770, ENSMUST00000102840, ENSMUST00000020227, ENSMUST00000123614, ENSMUST00000102881, ENSMUST00000127058, ENSMUST00000066465, ENSMUST00000169609, ENSMUST00000040987,…
Monocarboxylic acid metabolic process	7.6844e-17	66	ENSMUST00000029135, ENSMUST00000153515, ENSMUST00000050562, ENSMUST00000154840, ENSMUST00000068094, ENSMUST00000058126, ENSMUST00000063770, ENSMUST00000038431, ENSMUST00000029770, ENSMUST00000049178, ENSMUST00000072438, ENSMUST00000110372, ENSMUST00000123614, ENSMUST00000127058, ENSMUST00000066465, ENSMUST00000169609, ENSMUST00000151137, ENSMUST00000051846, ENSMUST00000040987, ENSMUST00000092621,…
Cellular response to chemical stimulus	7.16736e-16	175	ENSMUST00000034214, ENSMUST00000034215, ENSMUST00000031327, ENSMUST00000109116, ENSMUST00000058126, ENSMUST00000023952, ENSMUST00000201855, ENSMUST00000038431, ENSMUST00000053373, ENSMUST00000020266, ENSMUST00000009236, ENSMUST00000177498, ENSMUST00000123370, ENSMUST00000019043, ENSMUST00000028222, ENSMUST00000023143, ENSMUST00000026217, ENSMUST00000021011, ENSMUST00000099558, ENSMUST00000049208,…
Carboxylic acid biosynthetic process	3.54672e-15	40	ENSMUST00000134660, ENSMUST00000013773, ENSMUST00000029135, ENSMUST00000050562, ENSMUST00000023832, ENSMUST00000091429, ENSMUST00000040312, ENSMUST00000154840, ENSMUST00000099309, ENSMUST00000058126, ENSMUST00000015941, ENSMUST00000176939, ENSMUST00000201838, ENSMUST00000063770, ENSMUST00000029770, ENSMUST00000102840, ENSMUST00000123614, ENSMUST00000005507, ENSMUST00000127058, ENSMUST00000066465,…
Single-organism biosynthetic process	4.51682e-15	101	ENSMUST00000013773, ENSMUST00000029135, ENSMUST00000020980, ENSMUST00000129213, ENSMUST00000082428, ENSMUST00000058126, ENSMUST00000015941, ENSMUST00000038431, ENSMUST00000102881, ENSMUST00000127058, ENSMUST00000066465, ENSMUST00000040987, ENSMUST00000113658, ENSMUST00000123370, ENSMUST00000059970, ENSMUST00000118539, ENSMUST00000170472, ENSMUST00000071064, ENSMUST00000057653, ENSMUST00000093801,…
Response to organic cyclic compound	9.98791e-15	90	ENSMUST00000013773, ENSMUST00000031325, ENSMUST00000058126, ENSMUST00000127058, ENSMUST00000109824, ENSMUST00000109820, ENSMUST00000057979, ENSMUST00000087566, ENSMUST00000028881, ENSMUST00000107619, ENSMUST00000075982, ENSMUST00000034046, ENSMUST00000034905, ENSMUST00000033310, ENSMUST00000067936, ENSMUST00000155126, ENSMUST00000107377, ENSMUST00000122100, ENSMUST00000132668, ENSMUST00000051416,…
Cellular metabolic process	9.54567e-14	455	ENSMUST00000114471, ENSMUST00000017881, ENSMUST00000029135, ENSMUST00000164859, ENSMUST00000113265, ENSMUST00000032961, ENSMUST00000202829, ENSMUST00000147605, ENSMUST00000129213, ENSMUST00000015941, ENSMUST00000113753, ENSMUST00000076443, ENSMUST00000173662, ENSMUST00000046049, ENSMUST00000101049, ENSMUST00000020266, ENSMUST00000126957, ENSMUST00000020734, ENSMUST00000009236, ENSMUST00000096350,…
Response to external stimulus	2.18434e-13	153	ENSMUST00000115335, ENSMUST00000013773, ENSMUST00000064068, ENSMUST00000017881, ENSMUST00000109116, ENSMUST00000031327, ENSMUST00000005077, ENSMUST00000022428, ENSMUST00000058126, ENSMUST00000023952, ENSMUST00000038431, ENSMUST00000046049, ENSMUST00000102881, ENSMUST00000127058, ENSMUST00000031264, ENSMUST00000000579, ENSMUST00000019043, ENSMUST00000023672, ENSMUST00000028222, ENSMUST00000167541,…
Lipid metabolic process	3.73099e-13	98	ENSMUST00000029135, ENSMUST00000068094, ENSMUST00000129213, ENSMUST00000058126, ENSMUST00000038431, ENSMUST00000049178, ENSMUST00000072438, ENSMUST00000102881, ENSMUST00000066465, ENSMUST00000040987, ENSMUST00000051846, ENSMUST00000123370, ENSMUST00000167541, ENSMUST00000013458, ENSMUST00000022437, ENSMUST00000084343, ENSMUST00000204146, ENSMUST00000071064, ENSMUST00000152517, ENSMUST00000093801,…
Metabolic process	4.58694e-13	490	ENSMUST00000114471, ENSMUST00000020271, ENSMUST00000017881, ENSMUST00000029135, ENSMUST00000164859, ENSMUST00000113265, ENSMUST00000032961, ENSMUST00000202829, ENSMUST00000147605, ENSMUST00000129213, ENSMUST00000015941, ENSMUST00000113753, ENSMUST00000076443, ENSMUST00000173662, ENSMUST00000101049, ENSMUST00000046049, ENSMUST00000020266, ENSMUST00000126957, ENSMUST00000020734, ENSMUST00000009236,…
Cellular response to organic substance	6.89781e-13	142	ENSMUST00000034214, ENSMUST00000013773, ENSMUST00000109116, ENSMUST00000031327, ENSMUST00000135007, ENSMUST00000029865, ENSMUST00000005077, ENSMUST00000058126, ENSMUST00000023952, ENSMUST00000053373, ENSMUST00000038431, ENSMUST00000020704, ENSMUST00000020266, ENSMUST00000127058, ENSMUST00000186096, ENSMUST00000009236, ENSMUST00000177498, ENSMUST00000123370, ENSMUST00000041093, ENSMUST00000000579,…
