# Supplementary material for: Target identification of hepatic fibrosis using Pien Tze Huang based on mRNA and lncRNA
Source: Sci Rep. 2021 Aug 20;11:16980. doi: 10.1038/s41598-021-96459-5 (PMC8379174; doi:10.1038/s41598-021-96459-5)
Supplement: Supplementary file 6 — Supplementary Table 6. [file 41598_2021_96459_MOESM6_ESM.xlsx]

## Sheet: 16_important_GO_terms
Term	P_Value	Gene_Count	Transcript_ID
Negative regulation of programmed cell death	6.19314e-11	78	ENSMUST00000172753, ENSMUST00000115335, ENSMUST00000034215, ENSMUST00000017881, ENSMUST00000153515, ENSMUST00000005077, ENSMUST00000025025, ENSMUST00000055226, ENSMUST00000116432, ENSMUST00000058126, ENSMUST00000029630, ENSMUST00000029175, ENSMUST00000101454, ENSMUST00000106925, ENSMUST00000075588, ENSMUST00000029795, ENSMUST00000086580, ENSMUST00000031264, ENSMUST00000098486, ENSMUST00000000939,…
Cellular response to interleukin-1	7.42922e-08	18	ENSMUST00000000193, ENSMUST00000114482, ENSMUST00000000579, ENSMUST00000019043, ENSMUST00000147250, ENSMUST00000019071, ENSMUST00000025903, ENSMUST00000027241, ENSMUST00000132668, ENSMUST00000055226, ENSMUST00000041388, ENSMUST00000114487, ENSMUST00000021011, ENSMUST00000064795, ENSMUST00000022722, ENSMUST00000048246, ENSMUST00000070642, ENSMUST00000075433, ENSMUST00000050785
Immune system process	1.51847e-06	130	ENSMUST00000114471, ENSMUST00000064068, ENSMUST00000017881, ENSMUST00000031327, ENSMUST00000109116, ENSMUST00000027824, ENSMUST00000058126, ENSMUST00000062787, ENSMUST00000173662, ENSMUST00000102881, ENSMUST00000177498, ENSMUST00000050004, ENSMUST00000098486, ENSMUST00000032260, ENSMUST00000045776, ENSMUST00000019043, ENSMUST00000000579, ENSMUST00000105041, ENSMUST00000167541, ENSMUST00000194175,…
Response to drug	1.68919e-06	39	ENSMUST00000034865, ENSMUST00000020949, ENSMUST00000134660, ENSMUST00000102710, ENSMUST00000013773, ENSMUST00000034046, ENSMUST00000017881, ENSMUST00000040924, ENSMUST00000153515, ENSMUST00000135007, ENSMUST00000095267, ENSMUST00000201838, ENSMUST00000029175, ENSMUST00000029770, ENSMUST00000072438, ENSMUST00000110372, ENSMUST00000033828, ENSMUST00000004136, ENSMUST00000050785, ENSMUST00000107094,…
Response to toxic substance	1.86882e-06	20	ENSMUST00000034865, ENSMUST00000034172, ENSMUST00000091348, ENSMUST00000034214, ENSMUST00000034215, ENSMUST00000023832, ENSMUST00000031766, ENSMUST00000114033, ENSMUST00000025760, ENSMUST00000032961, ENSMUST00000021674, ENSMUST00000023829, ENSMUST00000026217, ENSMUST00000012348, ENSMUST00000102840, ENSMUST00000005952, ENSMUST00000029297, ENSMUST00000004137, ENSMUST00000050785, ENSMUST00000102938,…
Inflammatory response	1.87246e-06	48	ENSMUST00000064068, ENSMUST00000031327, ENSMUST00000055226, ENSMUST00000032961, ENSMUST00000058126, ENSMUST00000006614, ENSMUST00000112170, ENSMUST00000000193, ENSMUST00000045776, ENSMUST00000041388, ENSMUST00000204146, ENSMUST00000074898, ENSMUST00000073116, ENSMUST00000075341, ENSMUST00000106069, ENSMUST00000021011, ENSMUST00000093801, ENSMUST00000057979, ENSMUST00000075433, ENSMUST00000183845,…
Regulation of fibroblast proliferation	3.83207e-06	16	ENSMUST00000017881, ENSMUST00000029865, ENSMUST00000135007, ENSMUST00000122100, ENSMUST00000121044, ENSMUST00000031017, ENSMUST00000055226, ENSMUST00000032961, ENSMUST00000034756, ENSMUST00000041388, ENSMUST00000029445, ENSMUST00000023829, ENSMUST00000046157, ENSMUST00000033828, ENSMUST00000029270, ENSMUST00000107094
Regulation of defense response	6.35921e-06	46	ENSMUST00000016672, ENSMUST00000048655, ENSMUST00000031327, ENSMUST00000109116, ENSMUST00000080859, ENSMUST00000024118, ENSMUST00000132668, ENSMUST00000098340, ENSMUST00000001569, ENSMUST00000058126, ENSMUST00000097952, ENSMUST00000062620, ENSMUST00000111194, ENSMUST00000091752, ENSMUST00000103122, ENSMUST00000026911, ENSMUST00000061829, ENSMUST00000054002, ENSMUST00000125276, ENSMUST00000112170,…
Positive regulation of chemotaxis	7.43724e-06	18	ENSMUST00000000193, ENSMUST00000031327, ENSMUST00000005077, ENSMUST00000023840, ENSMUST00000055226, ENSMUST00000041388, ENSMUST00000016168, ENSMUST00000004913, ENSMUST00000026911, ENSMUST00000021011, ENSMUST00000021970, ENSMUST00000033828, ENSMUST00000038816, ENSMUST00000039559, ENSMUST00000075433, ENSMUST00000069285, ENSMUST00000028881, ENSMUST00000115443, ENSMUST00000111155
Epoxygenase P450 pathway	9.46316e-06	9	ENSMUST00000026552, ENSMUST00000080171, ENSMUST00000048959, ENSMUST00000049178, ENSMUST00000170227, ENSMUST00000072438, ENSMUST00000003137, ENSMUST00000068094, ENSMUST00000025966, ENSMUST00000051846
Positive regulation of response to stimulus	9.56181e-06	104	ENSMUST00000114471, ENSMUST00000017881, ENSMUST00000064068, ENSMUST00000031327, ENSMUST00000109116, ENSMUST00000005077, ENSMUST00000029865, ENSMUST00000058126, ENSMUST00000020702, ENSMUST00000102881, ENSMUST00000098486, ENSMUST00000110315, ENSMUST00000058978, ENSMUST00000045776, ENSMUST00000105046, ENSMUST00000019043, ENSMUST00000000579, ENSMUST00000024698, ENSMUST00000017808, ENSMUST00000194175,…
Positive regulation of leukocyte chemotaxis	1.99097e-05	14	ENSMUST00000000193, ENSMUST00000031327, ENSMUST00000023840, ENSMUST00000041388, ENSMUST00000016168, ENSMUST00000004913, ENSMUST00000021011, ENSMUST00000026911, ENSMUST00000021970, ENSMUST00000038816, ENSMUST00000033828, ENSMUST00000075433, ENSMUST00000039559, ENSMUST00000028881
Positive regulation of immune system process	3.0931e-05	53	ENSMUST00000114471, ENSMUST00000032561, ENSMUST00000064068, ENSMUST00000017881, ENSMUST00000031327, ENSMUST00000109116, ENSMUST00000058126, ENSMUST00000097952, ENSMUST00000029445, ENSMUST00000112170, ENSMUST00000098486, ENSMUST00000000193, ENSMUST00000045776, ENSMUST00000019043, ENSMUST00000041388, ENSMUST00000004913, ENSMUST00000023829, ENSMUST00000106069, ENSMUST00000021011, ENSMUST00000093801,…
Positive regulation of defense response	4.25127e-05	26	ENSMUST00000016672, ENSMUST00000109116, ENSMUST00000031327, ENSMUST00000024118, ENSMUST00000098340, ENSMUST00000058126, ENSMUST00000001569, ENSMUST00000097952, ENSMUST00000103122, ENSMUST00000061829, ENSMUST00000112170, ENSMUST00000000193, ENSMUST00000019043, ENSMUST00000019071, ENSMUST00000180358, ENSMUST00000043517, ENSMUST00000033671, ENSMUST00000041388, ENSMUST00000064941, ENSMUST00000016168,…
Positive regulation of innate immune response	6.98387e-05	19	ENSMUST00000016672, ENSMUST00000109116, ENSMUST00000019043, ENSMUST00000180358, ENSMUST00000024118, ENSMUST00000043517, ENSMUST00000098340, ENSMUST00000033671, ENSMUST00000001569, ENSMUST00000058126, ENSMUST00000064941, ENSMUST00000097952, ENSMUST00000016168, ENSMUST00000022722, ENSMUST00000106069, ENSMUST00000093801, ENSMUST00000026546, ENSMUST00000061829, ENSMUST00000183845, ENSMUST00000112170
Fibrinolysis	0.00066202	6	ENSMUST00000029630, ENSMUST00000048486, ENSMUST00000048246, ENSMUST00000039559, ENSMUST00000194175, ENSMUST00000034756, ENSMUST00000041388
