# Supplementary material for: Target identification of hepatic fibrosis using Pien Tze Huang based on mRNA and lncRNA
Source: Sci Rep. 2021 Aug 20;11:16980. doi: 10.1038/s41598-021-96459-5 (PMC8379174; doi:10.1038/s41598-021-96459-5)
Supplement: Supplementary file 7 — Supplementary Table 7. [file 41598_2021_96459_MOESM7_ESM.xlsx]

## Sheet: Case_Control_all_138_dep
	log2FC	P.value
Itpr2	0.351796	0.0181
Hebp1	0.275162	0.000144
Fbxo6	0.286323	0.00103
Edf1	0.276768	0.000256
Raet1d	0.264487	0.0193
Sdf2l1	0.474107	0.0165
Stard5	0.316236	0.01
Stmn1	0.646224	0.000398
Pin4	0.289244	0.00136
Hypk	0.264656	7.2e-05
Ftl1	0.29173	0.00166
Mcfd2	0.418517	0.00919
Ppap2b	0.275658	0.0169
Adi1	0.268639	0.003
Slc33a1	0.323583	3.5e-06
Cyp2c70	0.559077	2.62e-06
BC089597	0.299516	0.000426
Dhcr24	0.278747	0.00397
Hpgd	0.682028	7.98e-06
Ifi27l2b	0.343297	0.000365
Cntrob	0.395482	0.000131
Ylpm1	0.294859	0.0149
Clptm1l	0.269703	0.0155
Mcm5	0.336214	0.000725
Calu	0.421468	0.000855
Cyp2c39	0.282406	0.0124
Ptms	0.286719	0.0155
Atp7b	0.283992	0.000443
Fabp7	0.308621	0.00385
Carhsp1	0.267221	0.00028
Mcm4	0.332765	0.0123
Tnpo3	0.286005	0.00198
Stmn2	0.488536	9.83e-05
Ipo9	0.277101	0.00256
Nudt4	0.365071	0.00159
Adh4	0.264824	0.0171
Mcm3	0.549339	0.00129
Tubb6	0.319919	0.000963
Mcm6	0.389039	0.000393
Trim14	0.292251	0.000511
P4hb	0.304712	4.25e-05
Rpe	0.290363	0.000536
Dap	0.310875	0.000666
Ptma	0.356319	0.000594
Tsnax	0.264774	0.0081
Pdia6	0.282237	7.23e-05
Rpl5	0.622604	0.00214
Ldlr	0.364373	0.0276
Stab2	0.29304	0.001
Tpt1	0.32	0.00671
Ensa	0.310572	0.0433
Erp29	0.318816	4.95e-05
Xrcc5	0.279209	0.000391
Calm1	0.294509	0.0152
Gamt	0.269487	0.00319
Ranbp1	0.294488	0.000388
Ciapin1	0.367758	0.000668
Toe1	0.30207	0.0378
Mms19	0.520604	0.00374
Polr2i	0.342884	0.0245
Dtymk	0.335958	0.00286
Cdk1	0.315947	0.0419
Pmvk	0.293051	0.0144
Steap3	0.316298	0.0384
Tdo2	0.438928	5.46e-05
Cep162	0.410084	0.0373
Cyp1a2	0.495269	0.000501
Nedd4	0.293859	2.26e-05
Dpm1	0.280735	0.00978
Stub1	0.330846	8.9e-05
Cdo1	0.386366	0.00134
Tmem19	0.274032	0.00747
Sgta	0.395377	0.000133
Stim1	0.337054	0.0328
Ece1	0.307787	2.31e-05
Uap1	0.300332	2.49e-05
HC	0.594286	0.00725
Acot2	-0.27522	0.000294
Abhd2	-0.525857	0.00159
Ehhadh	-0.333405	0.00185
Csad	-0.548309	0.000177
Mpc2	-0.318927	0.0277
Apoh	-0.355537	4.88e-05
Me1	-0.334784	0.00847
Cramp	-0.831805	0.00424
Lrg1	-0.484749	0.00238
Cyp4a12a	-0.714739	0.00204
Trim31	-0.642614	0.0019
2810007J24Rik	-0.438843	0.0232
Pck1	-0.434338	0.000649
Thbs1	-0.4566	0.000125
Aldh3a2	-0.359624	0.000124
Ifit1	-0.371971	7.89e-06
Serpinb1a	-0.296235	0.00275
Hook1	-0.520645	0.00503
Mpo	-0.534558	6.67e-05
Ugt1a5	-0.37504	0.00608
Sqstm1	-0.981441	0.00015
Rps27a	-0.422587	0.00346
Ugt1a9	-0.351761	0.00573
Sprr1a	-0.791115	0.00181
Serpinf2	-0.552058	1.61e-05
Hspb1	-1.23718	9.19e-06
S100a8	-1.05915	2.85e-06
Ltf	-0.667695	0.00433
F13a1	-0.279694	0.00242
Plg	-0.347593	0.00131
Ctsl	-0.405844	0.00237
S100a9	-0.974328	0.00198
Dcn	-0.320412	0.00443
S100a10	-0.265931	0.0153
Fgg	-0.64385	6.05e-05
Serpina7	-0.420667	0.00153
Mrpl44	-0.291964	0.024
Plin2	-0.715963	0.00117
Hmox1	-0.360741	0.00148
Acaa1b	-0.496235	0.000165
Hspa1b	-0.776102	0.000136
Tm4sf4	-0.406828	0.00737
Fgb	-0.533059	0.000123
Rbp4	-0.433239	0.00278
Apoc1	-0.326239	0.0261
Ca3	-0.308788	0.000159
Glul	-0.429107	0.00663
Lcn2	-0.473234	0.0416
Acot1	-0.294868	0.00174
Chil3	-0.489773	0.00258
Ngp	-0.595143	0.00261
Cp	-0.27719	0.000916
Hamp2	-0.407011	0.0111
Fga	-0.567564	0.000246
Insig2	-0.312203	0.00237
Dnajc12	-0.537903	0.00657
Retsat	-0.43948	0.000487
Mup10	-0.367059	0.00538
Serpina3k	-0.303025	0.0049
S100a4	-0.27172	0.0263
Lyz2	-0.310042	0.0372
