# Supplementary material for: Target identification of hepatic fibrosis using Pien Tze Huang based on mRNA and lncRNA
Source: Sci Rep. 2021 Aug 20;11:16980. doi: 10.1038/s41598-021-96459-5 (PMC8379174; doi:10.1038/s41598-021-96459-5)
Supplement: Supplementary file 8 — Supplementary Table 8. [file 41598_2021_96459_MOESM8_ESM.xlsx]

## Sheet: weight of mice
	Group	NO.	Week one (g)	Week two (g)	Week three (g)	Week four (g)	Week five (g)	Week six (g)	Week seven (g)	Week eight (g)
	PZH	1	25.8	26.2	26.8	27.8	29.8	29.1	29.8	30.2(execute)
		2	21.8	22.9	26.4	26.8	27.8	28.3	28.2	28.8(execute)
		3	22.1	23.7	25.1	25.3	26	26.4	25.7	26.2(execute)
		4	23	23.1	24.6	25.5	26	26.7	26.3	26.9(execute)
		5	25.6	26.2	27.2	27.2	27.4	27.7	27.9	28.4(execute)
		6	25	25.8	27.1	27.6	27	27.5	26.1	26.7(execute)
		7	24.8	25.5	26.5	25.9	26.3	25.6(execute)	NA	NA
		8	22.3	23.2	24.7	25.8	25.1	25.4(execute)	NA	NA
		9	24.6	25.7	27.6	28.5	28.1	25.1(execute)	NA	NA
		10	23.7	24.8	25.6	26.3(execute)	NA	NA	NA	NA
		11	25.8	26.3(execute)	NA	NA	NA	NA	NA	NA
		12	23.1	24.8(execute)	NA	NA	NA	NA	NA	NA
		13	25.1	25.4(execute)	NA	NA	NA	NA	NA	NA
		14	23.6	24.1	25	26.1(execute)	NA	NA	NA	NA
		15	22.4	23.2	23.7	24.6((execute))	NA	NA	NA	NA
	Control	16	22.8	23.2(execute)	NA	NA	NA	NA	NA	NA
		17	23	23.5(execute)	NA	NA	NA	NA	NA	NA
		18	20.2	20.7(execute)	NA	NA	NA	NA	NA	NA
		19	27	27.9	28.5	29.3(execute)	NA	NA	NA	NA
		20	28.1	28.5	28	28.7(execute)	NA	NA	NA	NA
		21	24.7	25.2	26.1	26.5(execute)	NA	NA	NA	NA
		22	24.3	24.7	26.2	27	27.5	28(execute)	NA	NA
		23	27.2	28.3	28.4	27.9	27.6	28.9(execute)	NA	NA
		24	22.1	23.6	25.4	25.6	25.9	26.8(execute)	NA	NA
		25	25.4	26.1	27.6	28	27.9	28.8	29.2	29.6(execute)
		26	24.5	25.2	26	26.2	27	27.7	27.7	28.2(execute)
		27	23.8	24.9	25.2	26.2	26.1	26.6	26.9	27.3(execute)
		28	25.7	26.9	28.2	29	29.6	29.2	29.2	29.5(execute)
		29	22.8	23.7	24.7	25.1	25.6	26.3	26.4	26.6(execute)
		30	22	22.8	24.8	25.6	26.1	26.3	27	27.4(execute)

## Sheet: mice weight of the eighth week
PZH	Control
30.2	29.6
28.8	28.2
26.2	27.3
26.9	29.5
28.4	26.6
26.7	27.4
